# Supplementary material for: Dirammox-dominated microbial community for biological nitrogen removal from wastewater
Source: Appl Microbiol Biotechnol. 2024 Jun 21;108(1):389. doi: 10.1007/s00253-024-13214-2 (PMC11192851; doi:10.1007/s00253-024-13214-2)
Supplement: Supplementary file 2 — Supplementary file2 (XLSX 178 KB) [file 253_2024_13214_MOESM2_ESM.xlsx]

## Sheet: Title page
Applied Microbiology and Biotechnology
Dirammox-dominated microbial community for biological nitrogen removal from wastewater
Yu Hu1, Yulin Wang*1, Runhua Wang2,3, Xiaokang Wang2,3, Shuang-Jiang Liu*1,2,3
1. State Key Laboratory of Microbial Technology, Shandong University, Qingdao, P.R. China.
2. State Key Laboratory of Microbial Resources, Institute of Microbiology, Chinese Academy of Sciences, Beijing, P. R. China.
3. University of Chinese Academy of Sciences, Beijing, P. R. China.
*Corresponding authors. E-mail address: wangyulin@sdu.edu.cn (Yulin Wang); liusj@sdu.edu.cn (Shuang-jiang Liu), Tel.: +86 0532-58632369
This excel file continas 7 Tables.
Table S1. Heterotrophic nitrification medium (HNM) and trace element solution recipes.
Table S2. Summary of operational parameters and reactor performance.
Table S3. Summary of microbial community compositions (genus level) in seed and reactor sludge.
Table S4. Genomic summary of the bacteria isolated from the activated sludge treating synthetic HNM influent.
Table S5. Characteristics of the six studied Dirammox bacteria.
Table S6. Average nucleotide identity (ANI) and Digital DNA:DNA hybridization (DDH) comparison among the six studied Dirammox strains.
Table S7. Summary of KEGG module completeness in the six studied Dirammox bacteria.

## Sheet: Table S1
Table S1. Heterotrophic nitrification medium (HNM) and trace element solution recipes.
substances	Concentration ( g/L)
Ammonium bicarbonate	0.73
Sodium succinate	0.57
Disodium citrate dihydrate	1.03
Sodium acetate	0.29
Sodium sorbate	0.62
Glucose	0.63
Potassium dihydrogen phosphate	0.50
Disodium hydrogen phosphate dodecahydrate	1.26
Magnesium sulfate heptahydrate	0.20
Trace element solution	2 ml
* Trace element solution recipe.
substances	Concentration ( g/L)
Disodium ethylenediaminetetraacetate dihydrate	63.95
Zinc sulfate heptahydrate	3.90
Calcium chloride	5.29
Manganese sulfate	0.85
Heptahydrate ferrous sulfate	5.00
Sodium molybdate dihydrate	1.51
Copper(II) sulfate pentahydrate	1.60
Cobalt(II) chloride hexahydrate	1.60

## Sheet: Table S2
Table S2. Summary of operational parameters and reactor performance.
Sample	pH	DO	Temperature	Total Solids	Volatile Solids	Nitrate-N	Nitrite-N	Ammonia-N	Hydroxylamine-N	TN	Influent Ammonia-N	Nitrogen removal rate
Day2	8.43	7.79	30	4440	2770	14.157	0.268301	54.8923	0.269588	80.8938	130	37.774
Day9	8.86	7.57	30	4560	2640	2.34706	0.257227	75.1369	0.009296	88.9707	130	31.561
Day13	9.09	7.87	30	4880	2850	1.88409	0.150077	83.4977	0.046481	86.7426	130	33.2749
Day17	8.72	7.19	30	4960	2820	0.875465	0.476648	42.1898	0.180345	47.2268	130	63.6717
Day22	8.29	7.43	30	4690	2770	3.32675	0.420978	35.6004	0	47.0412	130	63.8145
Day31	8.72	7.6	30	9000	4736	4.19878	3.62349	35.0256	0.059784	57.9725	130	55.4057
Day45	8.78	7.5	30	9743	5126	3.70274	16.8903	0.605737	0.069868	33.2373	129	74.4328
Day59	8.72	7.5	30	9640	5053	51.9017	0.438936	0.554364	0	60.1936	130	53.6972

## Sheet: Table S3
Table S3. Summary of microbial community compositions (genus level) in seed and reactor sludge.
Taxonomy	Seed	Day9	Day31	Day45	Day59
d__Bacteria;p__Actinobacteriota;c__Acidimicrobiia_401430;o__Acidimicrobiales;f__SKKL01;g__Actinomarinicola	6.76821	0.00935516	0	0	0.0158412
d__Bacteria;p__Proteobacteria;c__Gammaproteobacteria;o__Xanthomonadales_613062;f__Rhodanobacteraceae_613062;__	5.29459	0.0227197	0.0167105	0.00907218	0
d__Bacteria;p__Proteobacteria;c__Gammaproteobacteria;o__Burkholderiales_597437;f__Casimicrobiaceae;g__VBCG01	5.11985	0.0441029	0.00278509	0.00777615	0.00144011
d__Bacteria;p__Acidobacteriota;c__Blastocatellia;o__Pyrinomonadales;f__Pyrinomonadaceae_426821;g__OLB17_426821	3.80663	0.097561	0.0334211	0.0051841	0.012961
d__Bacteria;p__Bacteroidota;c__Bacteroidia;o__Chitinophagales;f__Chitinophagaceae_966727;g__Ferruginibacter	2.98245	1.26963	0.30636	0.29679	1.0412
d__Bacteria;p__Proteobacteria;c__Gammaproteobacteria;o__Burkholderiales_592522;f__Burkholderiaceae_A_592522;g__Ottowia_589937	2.95115	0.014701	0	0	0
d__Bacteria;p__Proteobacteria;c__Gammaproteobacteria;o__Burkholderiales_597439;f__Usitatibacteraceae;g__Usitatibacter	2.75162	0.217842	0.0139254	0.0142563	0.0172814
d__Bacteria;p__Proteobacteria;c__Gammaproteobacteria;o__Competibacterales;f__Competibacteraceae;g__Contendobacter	2.68642	0.014701	0	0	0
d__Bacteria;p__Bacteroidota;c__Ignavibacteria;o__Ignavibacteriales;f__Ignavibacteriaceae_785640;g__Ignavibacterium	2.52993	0.109589	0.0139254	0.00907218	0.00576045
d__Bacteria;p__Myxococcota_A_473307;c__Polyangia_463783;o__Polyangiales;f__SLQV01;g__SLQV01	2.51689	0.0307384	0.00557018	0	0.00720056
d__Bacteria;p__Chloroflexota;c__Anaerolineae;o__Anaerolineales;f__EnvOPS12;g__UBA12294	2.16478	0.0200468	0	0	0
d__Bacteria;p__Proteobacteria;c__Gammaproteobacteria;o__Burkholderiales_595425;f__Burkholderiaceae_A_595425;g__SCN-69-89	2.06176	0.0400935	0.0584869	0.0907218	0.0806463
d__Bacteria;p__Gemmatimonadota;c__Gemmatimonadetes;o__Gemmatimonadales;f__GWC2-71-9;g__JABFSM01	2.00047	0.00400936	0.00696272	0	0.0115209
d__Bacteria;p__Bacteroidota;c__Ignavibacteria;o__SJA-28;f__B-1AR;g__UBA2330	1.98743	0.0200468	0.00557018	0	0.00720056
d__Bacteria;p__Nitrospirota_A_437815;c__Nitrospiria;o__Nitrospirales;f__Nitrospiraceae;g__Nitrospira_A	1.72661	0.0106916	0	0	0
d__Bacteria;p__Proteobacteria;c__Gammaproteobacteria;o__Burkholderiales_597432;f__Rhodocyclaceae;g__Desulfobacillus	1.67575	0.106916	0	0.00259205	0.0187215
d__Bacteria;p__Proteobacteria;c__Gammaproteobacteria;o__Steroidobacterales;f__Steroidobacteraceae;g__	1.41754	0.0735048	0.00278509	0	0.00144011
d__Bacteria;p__Proteobacteria;c__Gammaproteobacteria;o__Burkholderiales_592522;f__Burkholderiaceae_A_592522;__	1.31582	1.3859	1.73511	5.93968	2.18609
d__Bacteria;p__Proteobacteria;c__Alphaproteobacteria;o__Reyranellales;f__Reyranellaceae;g__	1.15281	0.0253926	0	0	0
d__Bacteria;p__Chloroflexota;c__Limnocylindria;o__Limnocylindrales;f__CSP1-4;g__GWC2-73-18	1.11108	0.0200468	0.0835527	0.0194404	0.025922
d__Bacteria;p__Acidobacteriota;c__Vicinamibacteria;o__Fen-336;f__Fen-336;g__WYBL01	0.970241	0	0	0.00259205	0
d__Bacteria;p__Bacteroidota;c__Bacteroidia;o__Bacteroidales;f__Bacteroidaceae;g__Phocaeicola_A_858004	0.92199	0.442366	0.0250658	0.159411	0.0936073
d__Bacteria;p__Proteobacteria;c__Gammaproteobacteria;o__Chromatiales_602909;f__Chromatiaceae_602909;g__	0.92199	0.0173739	0.00835527	0.00259205	0.0100808
d__Bacteria;p__Proteobacteria;c__Gammaproteobacteria;o__Burkholderiales_592522;f__Burkholderiaceae_A_592522;g__Rhizobacter_590950	0.89982	0.0200468	0	0	0
d__Bacteria;p__Proteobacteria;c__Gammaproteobacteria;o__Competibacterales;f__Competibacteraceae;g__Competibacter_A	0.890691	0	0	0	0
d__Bacteria;p__Proteobacteria;c__Gammaproteobacteria;o__Competibacterales;f__Competibacteraceae;__	0.84244	0.0173739	0	0	0.00288023
d__Bacteria;p__Nitrospirota_A_437815;c__Nitrospiria;o__Nitrospirales;f__Nitrospiraceae;g__Nitrospira_F_437423	0.830703	0.0280655	0	0.00907218	0
d__Bacteria;p__Acidobacteriota;c__Blastocatellia;o__Pyrinomonadales;__;__	0.740721	0.0106916	0	0	0
d__Bacteria;p__Zixibacteria;c__MSB-5A5_778960;o__JAABVY01;f__JAABVY01;g__JAABVY01	0.726376	0	0	0	0
d__Bacteria;p__Proteobacteria;c__Alphaproteobacteria;o__Rhodospirillales_505895;f__UXAT02;g__Defluviicoccus_A	0.71464	0	0	0	0
d__Bacteria;p__Acidobacteriota;c__Blastocatellia;o__;f__;g__	0.708119	0.00668226	0	0	0
d__Bacteria;p__Acidobacteriota;c__Thermoanaerobaculia;o__UBA5066;f__UBA5066;g__RHKY01	0.645523	0.0240561	0	0	0
d__Bacteria;p__Gemmatimonadota;c__Gemmatimonadetes;o__Gemmatimonadales;f__GWC2-71-9;g__Palsa-1233	0.62857	0.291346	0.222807	1.00053	3.62908
d__Bacteria;p__Chloroflexota;c__Anaerolineae;o__Anaerolineales;f__EnvOPS12;g__OLB14	0.618137	0	0.00974781	0	0
d__Bacteria;p__Proteobacteria;c__Gammaproteobacteria;o__Burkholderiales_597441;f__UBA6910;g__Pelomicrobium	0.567278	0.00935516	0	0	0
d__Bacteria;p__Bacteroidota;c__Bacteroidia;o__Chitinophagales;f__Saprospiraceae;g__OLB9	0.495553	0	0.00557018	0.0051841	0.0172814
d__Bacteria;p__Proteobacteria;c__Gammaproteobacteria;o__Burkholderiales_597433;f__SG8-39;g__ZC4RG42	0.469471	0.00935516	0	0	0
d__Bacteria;p__Actinobacteriota;c__Acidimicrobiia_401430;o__Acidimicrobiales;f__Ilumatobacteraceae;g__	0.459039	0.0133645	0.00974781	0	0
d__Bacteria;p__Chloroflexota;c__Dehalococcoidia;o__Tepidiformales;f__Tepidiformaceae;g__Tepidiforma	0.439477	0	0	0.0051841	0
d__Bacteria;p__Proteobacteria;c__Gammaproteobacteria;o__Burkholderiales_597432;f__Rhodocyclaceae;g__UBA2250	0.436869	0	0	0	0
d__Bacteria;p__Bacteroidota;c__Bacteroidia;o__Bacteroidales;f__UBA932;g__Coprenecus	0.402963	0	0	0	0
d__Bacteria;p__Proteobacteria;c__Alphaproteobacteria;o__Rhizobiales_A_504721;f__Hyphomicrobiaceae;g__	0.396442	0.0334113	0.0501316	0.0298086	0.0100808
d__Bacteria;p__Bacteroidota;c__Bacteroidia;o__Chitinophagales;f__Chitinophagaceae_966727;__	0.395138	0.00935516	0.0181031	0.0116642	0.0532842
d__Bacteria;p__Acidobacteriota;c__Thermoanaerobaculia;o__UBA5704;f__UBA5704;g__	0.388618	0	0	0	0
d__Bacteria;p__Proteobacteria;c__Gammaproteobacteria;o__Burkholderiales_597432;f__Rhodocyclaceae;g__Thauera_A_597130	0.354712	5.92716	8.3302	5.30981	10.6842
d__Bacteria;p__Chloroflexota;c__Anaerolineae;o__Caldilineales;f__Caldilineaceae;g__	0.352103	0.068159	0.137862	0.246245	0.334106
d__Bacteria;p__Proteobacteria;c__Alphaproteobacteria;o__Rhodobacterales;f__Rhodobacteraceae;g__Albidovulum_493115	0.352103	0.0467758	0	0	0
d__Bacteria;p__Proteobacteria;c__Alphaproteobacteria;o__Rhizobiales_A_504721;f__Hyphomicrobiaceae;g__Hyphomicrobium_A	0.349495	0.371534	0.419156	0.416024	0.391711
d__Bacteria;p__Bacteroidota;c__Bacteroidia;o__Bacteroidales;f__Bacteroidaceae;__	0.346887	0	0	0	0
d__Bacteria;p__Bacteroidota;c__Bacteroidia;o__Chitinophagales;f__Saprospiraceae;g__	0.340367	0.0200468	0	0	0
d__Bacteria;p__Fusobacteriota;c__Fusobacteriia;o__Fusobacteriales_993521;f__Fusobacteriaceae_993521;g__Fusobacterium_A	0.323414	0.00400936	0.00696272	0	0
d__Bacteria;p__Patescibacteria;c__Saccharimonadia;o__Saccharimonadales;f__UBA10212;g__	0.322109	0.00668226	0	0	0
d__Bacteria;__;__;__;__;__	0.303852	0	0.00557018	0.00777615	0.012961
d__Bacteria;p__Bdellovibrionota_C;c__UBA2361;o__UBA2361;f__RFPC01;g__RFPC01	0.302548	0.0427665	0.0250658	0.0246245	0.0475237
d__Bacteria;p__Bacteroidota;c__Bacteroidia;o__Bacteroidales;f__Bacteroidaceae;g__Bacteroides_H	0.302548	0.606749	0.336996	0.186628	0.211697
d__Bacteria;p__Firmicutes_A;c__Clostridia_258483;o__Peptostreptococcales;f__Peptostreptococcaceae_256921;g__Romboutsia_B	0.297332	0.0601403	0.0612719	0.434168	0.541482
d__Bacteria;p__Proteobacteria;c__Alphaproteobacteria;o__Rhizobiales_A_504723;f__Aestuariivirgaceae;g__Aestuariivirga	0.292115	0.0133645	0.00696272	0.0116642	0
d__Bacteria;p__Bacteroidota;c__Bacteroidia;o__Chitinophagales;f__Chitinophagaceae_966727;g__Terrimonas_941540	0.292115	0.0735048	0.0167105	0	0.012961
d__Bacteria;p__Chloroflexota;c__Anaerolineae;o__Ardenticatenales;f__Ardenticatenaceae;g__Ardenticatena	0.289507	0	0	0	0
d__Bacteria;p__Proteobacteria;c__Gammaproteobacteria;o__Burkholderiales_597441;f__Nitrosomonadaceae;g__Nitrosomonas	0.285595	0.633478	1.42318	2.41061	1.40987
d__Bacteria;p__Proteobacteria;c__Alphaproteobacteria;o__Caulobacterales;f__TH1-2;__	0.282987	0.0160374	0.0362061	0.117938	0.198736
d__Bacteria;p__Proteobacteria;c__Gammaproteobacteria;o__Burkholderiales_597432;f__Rhodocyclaceae;g__Azoarcus_F_597129	0.262121	0.0467758	0	0	0
d__Bacteria;p__Bacteroidota;c__UBA10030;o__UBA10030;f__UBA6906;g__CAADGV01	0.254297	0	0	0	0
d__Bacteria;p__Bacteroidota;c__Bacteroidia;o__Chitinophagales;f__Saprospiraceae;g__UBA3362	0.252993	0.00400936	0	0	0
d__Bacteria;p__Firmicutes_A;c__Clostridia_258483;o__Oscillospirales;f__Ruminococcaceae;g__Faecalibacterium	0.251689	0	0.0807676	1.16253	0.148332
d__Bacteria;p__Bacteroidota;c__Bacteroidia;o__Bacteroidales;f__UBA932;g__Cryptobacteroides	0.251689	0	0	0	0
d__Bacteria;p__Bacteroidota;c__Ignavibacteria;o__SJA-28;f__OLB5;g__OLB5	0.249081	0.0187103	0	0	0
d__Bacteria;p__Proteobacteria;c__Gammaproteobacteria;o__Burkholderiales_592522;f__Burkholderiaceae_A_592522;g__Ottowia_586836	0.247777	0.0120281	0	0	0
d__Bacteria;p__Proteobacteria;c__Alphaproteobacteria;o__Rhizobiales_A_504721;f__Hyphomicrobiaceae;__	0.247777	0	0	0	0
d__Bacteria;p__Proteobacteria;c__Gammaproteobacteria;o__Burkholderiales_597432;f__Rhodocyclaceae;g__Sulfuritalea	0.241256	0.0120281	0	0	0
d__Bacteria;p__Acidobacteriota;c__Vicinamibacteria;o__Vicinamibacterales;f__UBA2999;g__	0.239952	0.00534581	0	0	0
d__Bacteria;p__Proteobacteria;c__Gammaproteobacteria;o__Enterobacterales_A_737866;f__Succinivibrionaceae;g__Anaerobiospirillum_A	0.234736	0	0	0	0
d__Bacteria;p__Proteobacteria;c__Gammaproteobacteria;o__Burkholderiales_595427;f__Burkholderiaceae_A_595427;g__Aphodousia	0.228215	0	0	0	0
d__Bacteria;p__Proteobacteria;c__Alphaproteobacteria;o__Caulobacterales;f__Caulobacteraceae;__	0.225607	0.00801871	0	0	0
d__Bacteria;p__Myxococcota_A_473307;c__Polyangia_463783;o__Haliangiales_463188;f__Haliangiaceae_463188;g__Haliangium_463188	0.222999	0	0	0	0
d__Bacteria;p__Chloroflexota;c__Anaerolineae;o__UBA4142;f__UBA4142;g__UBA4142	0.221695	0.0227197	0.00557018	0	0
d__Bacteria;p__Chloroflexota;c__Anaerolineae;o__Anaerolineales;f__UBA4823;g__DSWF01	0.220391	0.0026729	0	0.00259205	0
d__Bacteria;p__Firmicutes_A;c__Clostridia_258483;o__Oscillospirales;f__Oscillospiraceae_88309;g__Faecousia	0.219087	0.0187103	0.0765899	0.00648013	0.0705655
d__Bacteria;p__Chloroflexota;c__Anaerolineae;o__Anaerolineales;f__Anaerolineaceae_409200;g__Longilinea	0.219087	0.00935516	0	0	0
d__Bacteria;p__Proteobacteria;c__Gammaproteobacteria;o__Burkholderiales_597432;f__Rhodocyclaceae;__	0.215174	0.04143	0.00974781	0	0
d__Bacteria;p__Chlamydiota;c__Chlamydiia;o__;f__;g__	0.212566	0.0133645	0	0	0
d__Bacteria;p__Proteobacteria;c__Alphaproteobacteria;o__Rhizobiales_A_504705;f__Beijerinckiaceae;g__Methylocystis	0.202133	0	0	0	0
d__Bacteria;p__Bacteroidota;c__Bacteroidia;o__Chitinophagales;f__Chitinophagaceae_966727;g__Terrimonas_941723	0.202133	0	0	0	0
d__Bacteria;p__Proteobacteria;c__Alphaproteobacteria;o__Sphingomonadales;f__Sphingomonadaceae;__	0.198221	0	0.0612719	0.0103682	0.00864068
d__Bacteria;p__Bacteroidota;c__Bacteroidia;o__Bacteroidales;__;__	0.196917	0.0026729	0	0.0051841	0
d__Bacteria;p__Actinobacteriota;c__Acidimicrobiia_401430;o__Acidimicrobiales;__;__	0.195613	0	0	0.00907218	0.0115209
d__Bacteria;p__Proteobacteria;c__Alphaproteobacteria;o__Rhizobiales_A_504705;f__Xanthobacteraceae_503485;g__	0.193005	0	0	0	0
d__Bacteria;p__Bacteroidota;c__Bacteroidia;o__Bacteroidales;f__Bacteroidaceae;g__Paraprevotella	0.187789	0	0	0	0
d__Bacteria;p__Bacteroidota;c__Kapabacteria;o__OLB7;f__OLB7;g__OLB7	0.186484	0.00534581	0	0	0
d__Bacteria;p__Proteobacteria;c__Alphaproteobacteria;o__Rhizobiales_A_504705;f__Xanthobacteraceae_503485;g__Bradyrhizobium	0.183876	0.106916	0.104441	0.0660973	0.334106
d__Bacteria;p__Chloroflexota;c__Chloroflexia;o__Thermomicrobiales;f__;g__	0.183876	0.0735048	0.307752	0.479529	0.423393
d__Bacteria;p__Chloroflexota;c__Anaerolineae;o__Thermoflexales_409218;f__J036;g__JAAFGM01	0.181268	0	0	0	0
d__Bacteria;p__Bacteroidota;c__Bacteroidia;o__Bacteroidales;f__Muribaculaceae;__	0.177356	0.462412	0.160143	0.29679	0.178574
d__Bacteria;p__Chloroflexota;c__Anaerolineae;o__Anaerolineales;f__Anaerolineaceae_409200;g__Anaerolinea	0.174748	0	0	0	0
d__Bacteria;p__Eremiobacterota;c__Xenobia;o__Xenobiales;f__;g__	0.172139	0.0200468	0.211667	0.104978	0.0288023
d__Bacteria;p__Bacteroidota;c__Ignavibacteria;o__Ignavibacteriales;f__Ignavibacteriaceae_785640;g__XYD12-FULL-36-8	0.165619	0.0133645	0	0	0
d__Bacteria;p__Proteobacteria;c__Alphaproteobacteria;o__Rhizobiales_A_504705;f__Xanthobacteraceae_503485;__	0.164315	0.00935516	0.00835527	0.0220324	0.012961
d__Bacteria;p__Firmicutes_C;c__Negativicutes;o__Acidaminococcales;f__Acidaminococcaceae;g__Phascolarctobacterium_A	0.161707	0.00400936	0.0167105	0	0.00432034
d__Bacteria;p__Bacteroidota;c__Bacteroidia;o__Bacteroidales;f__Muribaculaceae;g__Muribaculum	0.161707	0.33144	0.119759	0.233285	0.169933
d__Bacteria;p__Bdellovibrionota_E;c__Bdellovibrionia_A_473294;o__Bdellovibrionales;f__Bdellovibrionaceae;g__Bdellovibrio	0.160403	4.93284	1.86183	0.646717	0.38739
d__Bacteria;p__Desulfobacterota_I;c__Desulfovibrionia;o__Desulfovibrionales;f__Desulfovibrionaceae;g__Desulfovibrio_R_446353	0.157795	0.0106916	0	0	0.0316825
d__Bacteria;p__Proteobacteria;c__Alphaproteobacteria;o__Rhizobiales_A_504705;f__Xanthobacteraceae_503485;g__Aquabacter	0.153882	0.701637	0.71716	0.668749	0.784862
d__Bacteria;p__Acidobacteriota;c__Vicinamibacteria;o__Vicinamibacterales;f__;g__	0.153882	0	0	0	0
d__Bacteria;p__Proteobacteria;c__Alphaproteobacteria;o__UBA9219;f__UBA9219;g__UBA8914	0.152578	0	0	0	0.00288023
d__Bacteria;p__Bacteroidota;c__Bacteroidia;o__AKYH767-A;f__2013-40CM-41-45;g__QQVM01	0.14997	0	0	0	0
d__Bacteria;p__Firmicutes_A;c__Clostridia_258483;o__Oscillospirales;f__Oscillospiraceae_88309;g__Lawsonibacter	0.146058	0.151019	0.0710198	0.0207364	0
d__Bacteria;p__Proteobacteria;c__Alphaproteobacteria;__;__;__	0.14345	0.0855329	0.174068	0.0946098	0.247699
d__Bacteria;p__Proteobacteria;c__Alphaproteobacteria;o__Dongiales;f__Dongiaceae;g__Hypericibacter	0.142145	0.00801871	0	0	0
d__Bacteria;p__Firmicutes_A;c__Clostridia_258483;o__Lachnospirales;f__Lachnospiraceae;g__Mediterraneibacter_A_155507	0.140841	0.129636	0.0960856	0.124418	0.519881
d__Bacteria;p__Bacteroidota;c__Bacteroidia;o__Bacteroidales;f__Bacteroidaceae;g__Phocaeicola_A_842212	0.139537	0	0.00417763	0	0
d__Bacteria;p__Proteobacteria;c__Alphaproteobacteria;o__Sphingomonadales;f__Sphingomonadaceae;g__Aquisediminimonas	0.139537	0	0	0	0
d__Bacteria;p__Firmicutes_A;c__Clostridia_258483;o__Oscillospirales;f__Butyricicoccaceae;g__Agathobaculum	0.134321	0.0908787	0.0222807	0.22162	0.00432034
d__Bacteria;p__Proteobacteria;c__Gammaproteobacteria;o__UBA12402;f__UBA12402;g__1-14-0-20-46-22	0.130409	0	0	0	0
d__Bacteria;p__Proteobacteria;c__Alphaproteobacteria;o__Rhodobacterales;f__Rhodobacteraceae;g__Paracoccus	0.129105	1.46742	3.76265	2.12937	3.72845
d__Bacteria;p__Chloroflexota;c__Anaerolineae;o__Anaerolineales;f__Anaerolineaceae_409200;g__UBA6170	0.129105	0	0	0	0
d__Bacteria;p__Proteobacteria;c__Gammaproteobacteria;o__Xanthomonadales_616009;f__Xanthomonadaceae_616009;__	0.126496	1.21617	10.8006	7.26422	2.71893
d__Bacteria;p__Actinobacteriota;c__Actinomycetia;__;__;__	0.126496	0.0120281	0.0236732	0.0298086	0.0187215
d__Bacteria;p__Actinobacteriota;c__Thermoleophilia;o__Gaiellales;f__Gaiellaceae;g__Gaiella	0.126496	0.00668226	0.0167105	0.0116642	0.0172814
d__Bacteria;p__Proteobacteria;c__Gammaproteobacteria;o__Burkholderiales_597432;f__Rhodocyclaceae;g__Accumulibacter	0.126496	0.00534581	0	0	0.00576045
d__Bacteria;p__Bdellovibrionota_C;c__UBA2361;o__SZUA-149;f__SZUA-149;g__SZUA-149	0.123888	0	0	0	0.00432034
d__Bacteria;p__Proteobacteria;c__Gammaproteobacteria;o__GCA-2729495;f__GCA-2729495;g__QUBU01	0.122584	0	0	0	0
d__Bacteria;p__Firmicutes_D;c__Bacilli;o__Haloplasmatales_A;f__Turicibacteraceae;g__Turicibacter	0.119976	0.179085	0.265976	0.0557291	0.149772
d__Bacteria;p__Proteobacteria;c__Gammaproteobacteria;o__Burkholderiales_595427;f__Burkholderiaceae_A_595427;g__Sutterella	0.119976	0.37287	0.0501316	0.117938	0
d__Bacteria;p__Actinobacteriota;c__Thermoleophilia;o__Solirubrobacterales;f__70-9;g__VAYN01	0.118672	0.0133645	0.0125329	0.0207364	0.012961
d__Bacteria;p__Actinobacteriota;c__Acidimicrobiia_401430;o__Acidimicrobiales;f__JAAYBP01;g__Aquihabitans	0.11476	0	0	0.0116642	0.012961
d__Bacteria;p__Acidobacteriota;c__Blastocatellia;o__UBA7656;f__UBA7656;g__QHVH01	0.113456	0.00668226	0	0	0
d__Bacteria;p__Cyanobacteria;c__Sericytochromatia;o__UBA7694;f__UBA7694;g__GCA-2770975	0.112151	0	0	0	0
d__Bacteria;p__Proteobacteria;c__Gammaproteobacteria;o__Pseudomonadales_650612;f__DT-91;g__DT-91	0.110847	0	0.00278509	0	0
d__Bacteria;p__Proteobacteria;c__Alphaproteobacteria;o__Sphingomonadales;f__Sphingomonadaceae;g__Novosphingobium_485351	0.110847	0	0	0	0
d__Bacteria;p__Acidobacteriota;c__Vicinamibacteria;o__Vicinamibacterales;f__UBA2999;g__WHSN01	0.110847	0	0	0	0
d__Bacteria;p__Actinobacteriota;c__Actinomycetia;o__Actinomycetales;f__Dermatophilaceae_390796;__	0.109543	0.00534581	0.0278509	0.0051841	0.00288023
d__Bacteria;p__Bacteroidota;c__Bacteroidia;o__Flavobacteriales_877923;f__PHOS-HE28;g__PHOS-HE28	0.108239	0.446375	0.381557	0.974611	3.16681
d__Bacteria;p__Proteobacteria;c__Gammaproteobacteria;o__Burkholderiales_592522;f__Burkholderiaceae_A_592522;g__Comamonas_F_589250	0.106935	3.26762	0.451184	0.528778	0.692694
d__Bacteria;p__Proteobacteria;c__Alphaproteobacteria;o__Rhodobacterales;f__Rhodobacteraceae;g__Tabrizicola_493969	0.105631	0.0213832	0	0	0
d__Bacteria;p__Proteobacteria;c__Gammaproteobacteria;__;__;__	0.104327	0.0360842	0.0264583	0.054433	0.0518441
d__Bacteria;p__Proteobacteria;c__Gammaproteobacteria;o__Burkholderiales_597432;f__Rhodocyclaceae;g__Azonexus_595956	0.104327	0	0	0	0
d__Bacteria;p__Proteobacteria;c__Alphaproteobacteria;o__Acetobacterales;f__Acetobacteraceae;g__Roseomonas_B	0.101719	0.205814	0.226985	0.132195	0.360028
d__Bacteria;p__Proteobacteria;c__Gammaproteobacteria;o__Steroidobacterales;f__Steroidobacteraceae;g__SCUD01	0.100415	0	0	0	0
d__Bacteria;p__Bacteroidota;c__Bacteroidia;o__Cytophagales;f__Cyclobacteriaceae_900466;g__ELB16-189	0.0965024	0.0213832	0.00139254	0.0116642	0.0100808
d__Bacteria;p__Armatimonadota;c__Fimbriimonadia;o__Fimbriimonadales;f__Fimbriimonadaceae;__	0.0965024	0	0	0	0
d__Bacteria;p__Chloroflexota;__;__;__;__	0.0965024	0	0.00696272	0	0.00576045
d__Bacteria;p__Proteobacteria;c__Gammaproteobacteria;o__Xanthomonadales_613067;f__Rhodanobacteraceae_613067;g__Dokdonella_A	0.0938943	0.0160374	0.00835527	0.00129603	0.00576045
d__Bacteria;p__Desulfobacterota_I;c__Desulfovibrionia;o__Desulfovibrionales;f__Desulfovibrionaceae;g__Mailhella	0.0938943	0.00801871	0	0	0
d__Bacteria;p__Chloroflexota;c__Dehalococcoidia;o__UBA2979;f__UBA2979;g__VXMT01	0.0938943	0.0026729	0	0	0
d__Bacteria;p__Firmicutes_D;c__Bacilli;o__Lactobacillales;f__Lactobacillaceae;g__Lactobacillus	0.0925902	0	0	0	0.181454
d__Bacteria;p__Planctomycetota;c__UBA1135;o__UBA2386;f__UBA2386;g__UBA2386	0.0925902	0	0	0.00907218	0
d__Bacteria;p__Bacteroidota;c__Bacteroidia;o__Chitinophagales;f__Saprospiraceae;g__M3007	0.0912861	0.366188	0.215844	0.248837	0.273621
d__Bacteria;p__Proteobacteria;c__Alphaproteobacteria;o__Rhodobacterales;f__Rhodobacteraceae;__	0.089982	0.0320748	0.0320285	0.0401768	0.0691254
d__Bacteria;p__Firmicutes_A;c__Clostridia_258483;o__TANB77;f__CAG-508;g__UMGS1994	0.089982	1.16539	0.0668421	0.103682	0.0100808
d__Bacteria;p__Firmicutes_A;c__Clostridia_258483;o__Oscillospirales;f__Oscillospiraceae_88309;g__Dysosmobacter	0.089982	0.0400935	0.0250658	0.0583211	0.0158412
d__Bacteria;p__Acidobacteriota;c__Blastocatellia;o__Pyrinomonadales;f__Blastocatellaceae_427736;g__Stenotrophobacter_427736	0.0886779	0	0	0	0
d__Bacteria;p__Bacteroidota;c__Ignavibacteria;o__Ignavibacteriales;f__Melioribacteraceae;g__	0.0886779	0	0	0	0
d__Bacteria;p__Proteobacteria;c__Alphaproteobacteria;o__Rhizobiales_A_504706;f__UBA4765;g__UBA4765	0.0873738	0.0240561	0.0334211	0.0246245	0.0460836
d__Bacteria;p__Firmicutes_A;c__Clostridia_258483;o__Lachnospirales;f__Lachnospiraceae;__	0.0860697	1.70531	0.477643	0.583211	0.328346
d__Bacteria;p__Proteobacteria;c__Alphaproteobacteria;o__Acetobacterales;f__Acetobacteraceae;__	0.0860697	0.0200468	0.0236732	0.0233285	0.0374429
d__Bacteria;p__Proteobacteria;c__Gammaproteobacteria;o__Steroidobacterales;f__Steroidobacteraceae;__	0.0860697	0	0	0	0
d__Bacteria;p__Proteobacteria;c__Alphaproteobacteria;o__Caulobacterales;f__TH1-2;g__	0.0860697	0	0	0	0
d__Bacteria;p__Gemmatimonadota;c__Gemmatimonadetes;o__Gemmatimonadales;f__Gemmatimonadaceae;g__SCN-70-22	0.0860697	0.00400936	0	0	0
d__Bacteria;p__Bacteroidota;c__Kapabacteria;o__Kapabacteriales;f__Kapabacteriaceae;g__Kapabacteria	0.0847657	0.0253926	0.0181031	0.0181444	0.136811
d__Bacteria;p__Firmicutes_A;c__Clostridia_258483;o__Oscillospirales;f__Oscillospiraceae_88309;g__Enterenecus	0.0847657	0.0334113	0.0236732	0.0207364	0.0100808
d__Bacteria;p__Actinobacteriota;c__Acidimicrobiia_401430;o__Acidimicrobiales;f__Microtrichaceae;g__	0.0834616	0.121617	0.123936	0.146451	0.144011
d__Bacteria;p__Zixibacteria;c__MSB-5A5_778960;o__GN15;f__PGXB01;g__	0.0821575	0	0	0	0
d__Bacteria;p__Firmicutes_A;c__Clostridia_258483;o__Lachnospirales;f__Lachnospiraceae;g__Fimimorpha	0.0808534	0	0	0	0
d__Bacteria;p__Firmicutes_A;c__Clostridia_258483;o__Lachnospirales;f__Lachnospiraceae;g__C-53	0.0808534	0	0.00696272	0	0
d__Bacteria;p__Proteobacteria;c__Gammaproteobacteria;o__GCA-2729495;f__GCA-2729495;g__SHZI01	0.0808534	0.00400936	0	0.00648013	0
d__Bacteria;p__Firmicutes_A;c__Clostridia_258483;o__Lachnospirales;f__Lachnospiraceae;g__14-2	0.0795493	0.00935516	0.00835527	0.00648013	0
d__Bacteria;p__Bacteroidota;c__Bacteroidia;o__;f__;g__	0.0795493	0	0	0	0
d__Bacteria;p__Acidobacteriota;__;__;__;__	0.0795493	0	0	0	0
d__Bacteria;p__Verrucomicrobiota;c__Verrucomicrobiae;o__Chthoniobacterales;f__Chthoniobacteraceae;g__Chthoniobacter	0.0795493	0	0	0	0
d__Bacteria;p__Firmicutes_D;c__Bacilli;o__Lactobacillales;f__Aerococcaceae;g__Trichococcus	0.0782452	1.6131	1.6251	1.01868	1.07144
d__Bacteria;p__Firmicutes_A;c__Clostridia_258483;o__Oscillospirales;f__Acutalibacteraceae;g__Fimenecus	0.0769411	0.110925	0.30079	0.0479529	0.457956
d__Bacteria;p__UBA10199;c__UBA10199;o__2-02-FULL-50-16;f__2-02-FULL-50-16;g__2-02-FULL-50-16	0.0769411	0	0	0	0
d__Bacteria;p__Firmicutes_A;c__Clostridia_258483;o__Christensenellales;f__CAG-917;g__CAG-475	0.075637	0	0	0.00907218	0
d__Bacteria;p__Actinobacteriota;c__Acidimicrobiia_401430;o__IMCC26256;f__PALSA-555;g__SHUY01	0.075637	0.00668226	0	0	0.012961
d__Bacteria;p__Chloroflexota;c__Anaerolineae;o__CG2-30-64-16;f__CG2-30-64-16;g__CG2-30-64-16	0.075637	0	0.00696272	0.00259205	0
d__Bacteria;p__Proteobacteria;c__Alphaproteobacteria;o__Rhizobiales_A_501637;f__Kaistiaceae_501637;g__Bauldia	0.074333	0	0	0	0
d__Bacteria;p__Eisenbacteria;c__RBG-16-71-46;o__RBG-16-71-46;f__RBG-16-71-46;g__RBG-16-71-46	0.0730289	0	0	0	0
d__Bacteria;p__Firmicutes_A;c__Clostridia_258483;o__Lachnospirales;f__Lachnospiraceae;g__UBA3282	0.0717248	0.648179	0.307752	0.0790575	0.0590446
d__Bacteria;p__Bacteroidota;c__Bacteroidia;o__Bacteroidales;f__Bacteroidaceae;g__Alloprevotella	0.0717248	0	0	0	0
d__Bacteria;p__Krumholzibacteriota;c__Krumholzibacteria;o__LZORAL124-64-63;f__LZORAL124-64-63;g__LZORAL124-64-63	0.0717248	0	0	0	0
d__Bacteria;p__Firmicutes_A;c__Clostridia_258483;o__Lachnospirales;f__Lachnospiraceae;g__Velocimicrobium	0.0717248	0	0	0	0
d__Bacteria;p__Chloroflexota;c__Anaerolineae;o__;f__;g__	0.0704207	0	0.00974781	0.0220324	0.0273621
d__Bacteria;p__Firmicutes_C;c__Negativicutes;o__Selenomonadales;f__Selenomonadaceae_42771;g__Megamonas	0.0704207	0.026729	0	0	0
d__Bacteria;p__Bacteroidota;c__Bacteroidia;o__Bacteroidales;f__Muribaculaceae;g__Duncaniella	0.0704207	0.026729	0.00557018	0.0324006	0.0201616
d__Bacteria;p__Proteobacteria;c__Gammaproteobacteria;o__Burkholderiales_595425;f__Burkholderiaceae_A_595425;g__Quisquiliibacterium	0.0704207	0	0	0	0
d__Bacteria;p__Firmicutes_A;c__Clostridia_258483;o__TANB77;f__CAG-508;g__CAG-269	0.0691166	0.0614768	0.0348136	0.0298086	0.0576045
d__Bacteria;p__Myxococcota_A_473307;c__Polyangia_463783;o__Polyangiales;f__Polyangiaceae;g__Labilithrix	0.0691166	0	0.00417763	0	0
d__Bacteria;p__Patescibacteria;c__Saccharimonadia;o__Saccharimonadales;f__UBA4665;g__GCA-2746885	0.0678125	0	0	0	0
d__Bacteria;p__Bacteroidota;c__Bacteroidia;o__Bacteroidales;f__Muribaculaceae;g__Amulumruptor	0.0678125	0	0	0	0
d__Bacteria;p__Proteobacteria;c__Gammaproteobacteria;o__Pseudomonadales_660954;f__HTCC2089_660954;g__SZUA-521	0.0678125	0	0	0	0
d__Bacteria;p__Proteobacteria;c__Gammaproteobacteria;o__Burkholderiales_597441;__;__	0.0678125	0	0	0	0
d__Bacteria;p__Proteobacteria;c__Alphaproteobacteria;o__Rhizobiales_A_501396;f__Rhizobiaceae_A_499470;g__Mesorhizobium_F_498388	0.0665084	0.056131	0.0696272	0.0933138	0.216017
d__Bacteria;p__Acidobacteriota;c__Acidobacteriae;o__Bryobacterales;f__Bryobacteraceae;g__Bryobacter	0.0665084	0	0	0	0
d__Bacteria;p__Chloroflexota;c__Anaerolineae;o__Anaerolineales;f__Anaerolineaceae_409200;g__Flexilinea	0.0665084	0	0	0	0
d__Bacteria;p__Proteobacteria;c__Gammaproteobacteria;o__Burkholderiales_597432;f__Rhodocyclaceae;g__Azonexus_595978	0.0665084	0	0.00417763	0	0
d__Bacteria;p__Actinobacteriota;c__Actinomycetia;o__Actinomycetales;f__Kineosporiaceae;g__	0.0652043	0	0	0	0
d__Bacteria;p__Firmicutes_A;c__Clostridia_258483;o__Christensenellales;f__CAG-314;g__CAG-314	0.0639003	0.0133645	0	0	0.00288023
d__Bacteria;p__Bacteroidota;c__Bacteroidia;o__Bacteroidales;f__Bacteroidaceae;g__Prevotella	0.0625962	0.0307384	0	0	0.00432034
d__Bacteria;p__Patescibacteria;c__Saccharimonadia;o__Saccharimonadales;f__;g__	0.0625962	0	0	0	0
d__Bacteria;p__Proteobacteria;c__Gammaproteobacteria;o__Steroidobacterales;f__Steroidobacteraceae;g__ZC4RG30	0.0612921	0	0	0	0
d__Bacteria;p__Firmicutes_A;c__Clostridia_258483;o__Oscillospirales;f__Ruminococcaceae;g__Gemmiger_A_73276	0.059988	0	0	0	0
d__Bacteria;p__Bacteroidota;c__Bacteroidia;o__AKYH767-A;f__OLB10;g__OLB10	0.059988	0.026729	0	0	0.00864068
d__Bacteria;p__Bacteroidota;c__Bacteroidia;o__Bacteroidales;f__VadinHA17_877549;g__SR-FBR-E99	0.059988	0	0	0	0
d__Bacteria;p__Firmicutes_D;c__Bacilli;o__Lactobacillales;f__Lactobacillaceae;g__Ligilactobacillus	0.0586839	0.555964	0.479035	0.220324	1.49916
d__Bacteria;p__Myxococcota_A_473307;c__Polyangia_463783;o__Nannocystales;f__Nannocystaceae;g__Nannocystis	0.0586839	0	0	0	0
d__Bacteria;p__Myxococcota_A_473307;c__Polyangia_463783;__;__;__	0.0586839	0	0	0	0
d__Bacteria;p__Patescibacteria;c__ABY1;o__UBA10025;f__UBA10025;g__UBA10025	0.0586839	0	0	0	0
d__Bacteria;p__Bacteroidota;c__Bacteroidia;o__Bacteroidales;f__Rikenellaceae;g__Alistipes_A_871400	0.0573798	0.820581	0.444222	0.469161	0.489638
d__Bacteria;p__Firmicutes_A;c__Clostridia_258483;o__Oscillospirales;f__Ruminococcaceae;g__Ruminiclostridium_E	0.0573798	0	0	0	0
d__Bacteria;p__Firmicutes_D;c__Bacilli;o__Lactobacillales;f__Lactobacillaceae;g__Limosilactobacillus	0.0560757	0.0761778	0	0	0.2549
d__Bacteria;p__Verrucomicrobiota;c__Kiritimatiellae_777785;o__LD1-PB3;f__CAIQIC01;g__DP16D-bin41	0.0560757	0	0	0	0
d__Bacteria;p__Firmicutes_A;c__Clostridia_258483;o__TANB77;f__CAG-508;g__	0.0547716	0.0922152	0.0403838	0.0298086	0.144011
d__Bacteria;p__Proteobacteria;c__Gammaproteobacteria;o__Enterobacterales_A_737866;f__Succinivibrionaceae;g__Succinatimonas	0.0534676	0.0160374	0	0	0
d__Bacteria;p__Actinobacteriota;c__Actinomycetia;o__Actinomycetales;f__Dermatophilaceae_390796;g__	0.0534676	0	0.00974781	0	0
d__Bacteria;p__Firmicutes_D;c__Bacilli;__;__;__	0.0534676	0	0	0	0.00432034
d__Bacteria;p__Proteobacteria;c__Gammaproteobacteria;o__Methylococcales;f__Methylomonadaceae;g__Methylobacter_A_601752	0.0534676	0	0	0	0
d__Bacteria;p__Hydrogenedentota;c__Hydrogenedentia;o__Hydrogenedentiales;f__SLHB01;g__SKRY01	0.0534676	0	0	0	0
d__Bacteria;p__Verrucomicrobiota;c__Verrucomicrobiae;o__Verrucomicrobiales;f__DEV007;g__Arctic95D-9	0.0508594	0.143	0.363454	0.461385	1.10601
d__Bacteria;p__Firmicutes_A;c__Clostridia_258483;o__Lachnospirales;f__Lachnospiraceae;g__Eubacterium_I	0.0508594	0	0.0139254	0	0
d__Bacteria;p__Armatimonadota;c__Fimbriimonadia;o__Fimbriimonadales;f__Fimbriimonadaceae;g__UBA6659	0.0495553	0.176412	0.144825	0.158115	0.211697
d__Bacteria;p__Elusimicrobiota;c__Elusimicrobia_984208;o__Elusimicrobiales;f__Elusimicrobiaceae;g__UBA1436	0.0495553	0	0	0	0
d__Bacteria;p__Acidobacteriota;c__Blastocatellia;o__Pyrinomonadales;f__Blastocatellaceae_426820;g__Tellurimicrobium	0.0495553	0	0	0	0
d__Bacteria;p__Proteobacteria;c__Alphaproteobacteria;o__Caulobacterales;f__Caulobacteraceae;g__Asticcacaulis	0.0495553	0	0	0	0
d__Bacteria;p__Proteobacteria;c__Gammaproteobacteria;o__Burkholderiales_597432;f__Rhodocyclaceae;g__Azospira_A	0.0495553	0	0	0	0
d__Bacteria;p__Firmicutes_A;c__Clostridia_258483;o__Oscillospirales;f__Ruminococcaceae;g__Fournierella	0.0482512	0	0	0	0
d__Bacteria;p__Bacteroidota;c__Bacteroidia;__;__;__	0.0482512	0.0026729	0	0	0
d__Bacteria;p__Proteobacteria;c__Alphaproteobacteria;o__Rhizobiales_A_504723;f__Aestuariivirgaceae;g__Nordella	0.0482512	0	0	0	0
d__Bacteria;p__Actinobacteriota;c__Actinomycetia;o__Actinomycetales;f__Dermatophilaceae_390796;g__Piscicoccus	0.0469471	1.0411	0.786788	0.995347	0.923112
d__Bacteria;p__Acidobacteriota;c__Holophagae;o__Holophagales;f__Holophagaceae;g__Geothrix	0.0469471	0	0	0	0
d__Bacteria;p__Patescibacteria;c__Saccharimonadia;o__UBA4664;f__;g__	0.045643	0	0	0	0
d__Bacteria;p__Bacteroidota;c__Bacteroidia;o__Bacteroidales;f__Muribaculaceae;g__Paramuribaculum	0.045643	0.120281	0.0125329	0.0725774	0
d__Bacteria;p__Acidobacteriota;c__Blastocatellia;o__Pyrinomonadales;f__Blastocatellaceae_430966;g__Aridibacter	0.045643	0	0	0	0
d__Bacteria;p__Chloroflexota;c__Chloroflexia;o__Chloroflexales_407288;f__Roseiflexaceae;g__Kouleothrix	0.045643	0	0	0	0
d__Bacteria;p__Proteobacteria;c__Alphaproteobacteria;o__Rhizobiales_A_504705;f__Beijerinckiaceae;g__	0.045643	0	0	0	0
d__Bacteria;p__Chloroflexota;c__Anaerolineae;o__Anaerolineales;f__Anaerolineaceae_409200;g__UBA4782	0.045643	0	0	0	0
d__Bacteria;p__Proteobacteria;c__Gammaproteobacteria;o__Xanthomonadales_616023;f__UBA2363;g__Pseudofulvimonas	0.044339	1.39526	1.89108	1.41785	2.63685
d__Bacteria;p__Acidobacteriota;c__Vicinamibacteria;o__Vicinamibacterales;f__SCN-69-37;g__SCN-69-37	0.044339	0.0120281	0.0111404	0.00777615	0.0216017
d__Bacteria;p__Synergistota;c__Synergistia;o__Synergistales;f__Synergistaceae;g__Caccocola	0.044339	0	0	0	0
d__Bacteria;p__Firmicutes_A;c__Clostridia_258483;o__Oscillospirales;f__Ruminococcaceae;g__Gemmiger_A_73129	0.044339	0	0.0779825	0	0.106568
d__Bacteria;p__Firmicutes_A;c__Clostridia_258483;o__Oscillospirales;f__Oscillospiraceae_88309;g__	0.044339	0.00400936	0	0.0142563	0.0187215
d__Bacteria;p__Elusimicrobiota;c__Elusimicrobia_984208;o__;f__;g__	0.044339	0	0	0	0
d__Bacteria;p__Proteobacteria;c__Gammaproteobacteria;o__Burkholderiales_595425;f__Burkholderiaceae_A_595425;__	0.044339	0	0	0	0
d__Bacteria;p__Bacteroidota;c__Bacteroidia;o__Bacteroidales;f__Rikenellaceae;g__Tidjanibacter	0.0430349	0	0	0	0
d__Bacteria;p__Bacteroidota;c__Bacteroidia;o__Bacteroidales;f__Muribaculaceae;g__CAG-485	0.0430349	0	0	0	0.025922
d__Bacteria;p__Myxococcota_A_473307;c__Myxococcia;o__Myxococcales;f__Myxococcaceae;g__WRKR01	0.0430349	0.026729	0.0208882	0.0103682	0.0288023
d__Bacteria;p__Deferribacterota;c__Deferribacteres;o__Deferribacterales;f__Mucispirillaceae;g__Mucispirillum	0.0430349	0.0240561	0.0515241	0.00648013	0
d__Bacteria;p__Myxococcota_A_473307;c__UBA9160;o__UBA9160;f__;g__	0.0430349	0	0	0	0
d__Bacteria;p__Verrucomicrobiota;c__Verrucomicrobiae;o__Pedosphaerales;f__UBA11358;g__WYBW01	0.0430349	0	0	0	0
d__Bacteria;p__Bacteroidota;c__Bacteroidia;o__Bacteroidales;f__Tannerellaceae;g__Parabacteroides_B_862066	0.0417308	0.604076	0.140647	0.212548	0.136811
d__Bacteria;p__Firmicutes_A;c__Clostridia_258483;o__Christensenellales;f__CAG-314;g__SFEB01	0.0417308	0	0	0	0
d__Bacteria;p__Firmicutes_A;c__Clostridia_258483;o__Oscillospirales;f__Butyricicoccaceae;g__	0.0404267	0	0	0	0
d__Bacteria;p__Proteobacteria;c__Gammaproteobacteria;o__Burkholderiales_592522;f__Burkholderiaceae_A_592522;g__Giesbergeria	0.0404267	0	0	0	0
d__Bacteria;p__Actinobacteriota;c__Acidimicrobiia_401430;o__Acidimicrobiales;f__Microtrichaceae;g__IMCC26207	0.0404267	0.00801871	0	0	0
d__Bacteria;p__Patescibacteria;c__JAEDAM01;o__Absconditabacterales;f__X112;g__HOT-345	0.0404267	0	0	0	0
d__Bacteria;p__Chloroflexota;c__Anaerolineae;o__Anaerolineales;f__Anaerolineaceae_409200;g__T78	0.0404267	0	0	0.00259205	0
d__Bacteria;p__Proteobacteria;c__Gammaproteobacteria;o__Xanthomonadales_616009;f__Xanthomonadaceae_616009;g__Luteimonas_C_615545	0.0391226	0.0494487	0.135077	0.173667	0.177134
d__Bacteria;p__Firmicutes_A;c__Clostridia_258483;o__Christensenellales;f__Borkfalkiaceae;g__Borkfalkia	0.0391226	0.0120281	0	0	0
d__Bacteria;p__Firmicutes_A;c__Clostridia_258483;o__Lachnospirales;f__Lachnospiraceae;g__Blautia_A_141780	0.0391226	0	0	0	0
d__Bacteria;p__Bacteroidota;c__Bacteroidia;o__Bacteroidales;f__UBA932;__	0.0391226	0	0	0	0
d__Bacteria;p__Patescibacteria;c__ABY1;o__SBBC01_9511;f__PEXW01;g__PEXW01	0.0391226	0	0	0	0
d__Bacteria;p__Patescibacteria;c__Saccharimonadia;o__Saccharimonadales;__;__	0.0378185	0	0	0	0.00288023
d__Bacteria;p__Bacteroidota;c__;o__;f__;g__	0.0378185	0	0	0	0
d__Bacteria;p__Proteobacteria;c__Gammaproteobacteria;o__Burkholderiales_597432;f__Rhodocyclaceae;g__Rugosibacter	0.0365144	0.00400936	0	0	0
d__Bacteria;p__Bacteroidota;c__Bacteroidia;o__Bacteroidales;f__VadinHA17_874699;g__HyVt-105	0.0365144	0	0	0	0
d__Bacteria;p__Proteobacteria;c__Alphaproteobacteria;o__Acetobacterales;f__Acetobacteraceae;g__Roseomonas_A_507058	0.0352104	0	0	0	0
d__Bacteria;p__Zixibacteria;c__MSB-5A5_778960;o__GN15;f__PGXB01;g__UNRQ01	0.0352104	0.0026729	0	0.00259205	0
d__Bacteria;p__Proteobacteria;c__Gammaproteobacteria;o__Burkholderiales_592522;f__Burkholderiaceae_A_592522;g__Azohydromonas	0.0352104	0	0	0	0
d__Bacteria;p__Actinobacteriota;c__Thermoleophilia;o__Gaiellales;f__Gaiellaceae;g__GMQP-bins7	0.0352104	0	0.00557018	0	0
d__Bacteria;p__Proteobacteria;c__Alphaproteobacteria;o__Rhodobacterales;f__Rhodobacteraceae;g__Amaricoccus	0.0339063	1.28968	2.35479	2.01143	3.83934
d__Bacteria;p__Firmicutes_A;c__Clostridia_258483;o__Oscillospirales;f__Ruminococcaceae;g__Anaerofilum_73741	0.0339063	0	0	0.0051841	0
d__Bacteria;p__Actinobacteriota;c__Coriobacteriia;o__Coriobacteriales;f__Atopobiaceae;g__Thermophilibacter	0.0339063	0	0	0	0
d__Bacteria;p__Bacteroidota;c__Bacteroidia;o__Bacteroidales;f__Muribaculaceae;g__UBA7173	0.0339063	0	0	0	0
d__Bacteria;p__Chloroflexota;c__Dehalococcoidia;o__UBA2979;f__UBA2979;__	0.0339063	0	0	0	0
d__Bacteria;p__Myxococcota_A_473307;c__UBA4151;o__UBA4151;f__UBA4151;g__CACGMS01	0.0339063	0	0	0	0
d__Bacteria;p__Proteobacteria;c__Gammaproteobacteria;o__Immundisolibacterales;f__Immundisolibacteraceae;g__Immundisolibacter	0.0339063	0	0	0	0
d__Bacteria;p__Firmicutes_A;c__Clostridia_258483;o__Lachnospirales;f__Lachnospiraceae;g__Merdisoma	0.0326022	0	0.048739	0	0.0273621
d__Bacteria;p__Myxococcota_A_473307;c__Polyangia_463783;o__Polyangiales;f__Polyangiaceae;__	0.0326022	0.00668226	0	0	0.00720056
d__Bacteria;p__Chloroflexota;c__Anaerolineae;o__CG2-30-64-16;f__CG2-30-64-16;g__MWBF01	0.0326022	0	0	0	0.00288023
d__Bacteria;p__Planctomycetota;c__Phycisphaerae;o__Phycisphaerales;f__UBA1924;g__	0.0312981	0	0	0	0
d__Bacteria;p__Chloroflexota;c__Anaerolineae;o__Aggregatilineales;f__A4b;g__OLB15	0.0312981	0.00935516	0.100263	0.0492489	0.0201616
d__Bacteria;p__Bacteroidota;c__Bacteroidia;o__Bacteroidales;f__UBA11471;g__UBA11471	0.0312981	0	0	0	0
d__Bacteria;p__Chloroflexota;c__Anaerolineae;o__Anaerolineales;f__UBA6663;g__SpSt-583	0.0312981	0	0	0	0
d__Bacteria;p__Actinobacteriota;c__Thermoleophilia;o__Solirubrobacterales;f__Solirubrobacteraceae_405341;g__Solirubrobacter	0.0312981	0	0	0.00648013	0
d__Bacteria;p__Gemmatimonadota;c__Gemmatimonadetes;o__Gemmatimonadales;f__Gemmatimonadaceae;__	0.0312981	0	0	0	0
d__Bacteria;p__Myxococcota_A_473307;c__Polyangia_463783;o__DRWM01;f__JAAZOP01;g__JAAZOP01	0.0312981	0	0	0	0
d__Bacteria;p__Firmicutes_D;c__Bacilli;o__Lactobacillales;f__Streptococcaceae;g__Streptococcus	0.029994	0.0106916	0	0.0155523	0.0446435
d__Bacteria;p__Actinobacteriota;c__Actinomycetia;o__Actinomycetales;f__Dermatophilaceae_390796;g__Phycicoccus_A_390395	0.029994	0.0160374	0	0.0155523	0.0691254
d__Bacteria;p__Campylobacterota;c__Campylobacteria;o__Campylobacterales;f__Helicobacteraceae;g__Helicobacter_D	0.029994	0	0	0	0
d__Bacteria;p__Firmicutes_A;c__Clostridia_258483;o__Oscillospirales;f__Oscillospiraceae_88309;g__Intestinimonas	0.029994	0.00534581	0	0	0
d__Bacteria;p__Myxococcota_A_473307;c__UBA9160;o__UBA9160;f__UBA4427;g__UBA4427	0.029994	0	0	0	0
d__Bacteria;p__Actinobacteriota;c__Acidimicrobiia_401430;o__Acidimicrobiales;f__AC-14;g__AC-14	0.029994	0	0	0	0
d__Bacteria;p__Eisenbacteria;c__RBG-16-71-46;o__RBG-16-71-46;f__RBG-16-71-46;__	0.029994	0	0	0	0
d__Bacteria;p__Bdellovibrionota_E;c__Bdellovibrionia_A_473294;o__Bdellovibrionales;f__SG-bin7;g__SG-bin7	0.029994	0	0	0	0
d__Bacteria;p__Myxococcota_A_473307;c__Polyangia_463783;o__Polyangiales;__;__	0.029994	0	0	0	0
d__Bacteria;p__Deinococcota;c__Deinococci;o__Deinococcales;f__Trueperaceae;g__JAABTL01	0.0286899	0.928834	10.7504	11.0758	9.9771
d__Bacteria;p__Proteobacteria;c__Gammaproteobacteria;o__Xanthomonadales_616009;f__Xanthomonadaceae_616009;g__Thermomonas_615664	0.0286899	0.00668226	0.00835527	0	0.0172814
d__Bacteria;p__Proteobacteria;c__Alphaproteobacteria;o__Rhizobiales_A_504705;f__Phreatobacteraceae;g__Phreatobacter	0.0286899	0	0	0.0051841	0
d__Bacteria;p__Chloroflexota;c__Anaerolineae;o__Aggregatilineales;f__A4b;g__OLB13	0.0286899	0.00668226	0.0167105	0.0142563	0.0604847
d__Bacteria;p__Bacteroidota;c__Bacteroidia;o__Bacteroidales;f__VadinHA17_877549;g__LD21	0.0286899	0	0	0	0
d__Bacteria;p__Proteobacteria;c__Alphaproteobacteria;o__Rhizobiales_A_504705;f__Xanthobacteraceae_503485;g__Pseudolabrys_502538	0.0273858	0.00801871	0	0.00648013	0
d__Bacteria;p__Firmicutes_D;c__Bacilli;o__RFN20;f__CAG-826;g__	0.0273858	0	0	0	0
d__Bacteria;p__Firmicutes_C;c__Negativicutes;o__Veillonellales;f__Megasphaeraceae;g__Megasphaera_A_38565	0.0273858	0	0	0	0
d__Bacteria;p__Firmicutes_A;c__Clostridia_258483;o__TANB77;f__CAG-508;g__CAG-273	0.0273858	0.0213832	0.0222807	0.115346	0.00864068
d__Bacteria;p__Verrucomicrobiota;c__Verrucomicrobiae;o__Verrucomicrobiales;f__Verrucomicrobiaceae;g__	0.0273858	0	0	0	0
d__Bacteria;p__Planctomycetota;c__Phycisphaerae;o__Tepidisphaerales;f__Tepidisphaeraceae;g__Tepidisphaera	0.0273858	0	0	0	0
d__Bacteria;p__Proteobacteria;c__Alphaproteobacteria;o__Rhizobiales_A_501582;f__Ancalomicrobiaceae;g__Siculibacillus	0.0273858	0	0	0	0
d__Bacteria;p__Firmicutes_A;c__Clostridia_258483;o__Lachnospirales;f__Lachnospiraceae;g__Massilistercora	0.0260817	0	0	0	0
d__Bacteria;p__Firmicutes_A;c__Clostridia_258483;o__Clostridiales;f__Clostridiaceae_222000;g__Clostridium_T	0.0260817	0.0120281	0	0.300678	0.0360028
d__Bacteria;p__Eisenbacteria;c__RBG-16-71-46;o__;f__;g__	0.0260817	0	0	0	0
d__Bacteria;p__Chloroflexota;c__Anaerolineae;o__Anaerolineales;f__Anaerolineaceae_409200;__	0.0260817	0	0	0	0
d__Bacteria;p__Chloroflexota;c__Anaerolineae;o__Anaerolineales;f__EnvOPS12;g__	0.0260817	0	0	0	0
d__Bacteria;p__Proteobacteria;c__Alphaproteobacteria;o__Dongiales;f__Dongiaceae;g__SYSU-D60014	0.0260817	0	0	0	0
d__Bacteria;p__Dependentiae;c__Babeliae;o__Babeliales;f__Chromulinavoraceae;g__Chromulinavorax	0.0260817	0	0	0	0
d__Bacteria;p__Chloroflexota;c__Anaerolineae;o__Aggregatilineales;f__A4b;g__	0.0260817	0	0	0	0
d__Bacteria;p__Proteobacteria;c__Gammaproteobacteria;o__Burkholderiales_592522;f__Burkholderiaceae_A_592522;g__Hydrogenophaga_590395	0.0247776	1.44203	1.08201	0.959059	1.00952
d__Bacteria;p__Firmicutes_A;c__Clostridia_258483;o__Oscillospirales;f__QAKW01;g__	0.0247776	0	0	0	0
d__Bacteria;p__Actinobacteriota;c__Thermoleophilia;o__Miltoncostaeales;f__Miltoncostaeaceae;g__Miltoncostaea	0.0247776	0	0.0125329	0.0285126	0
d__Bacteria;p__Spirochaetota;c__Spirochaetia;o__Treponematales;__;__	0.0247776	0	0	0	0
d__Bacteria;p__Proteobacteria;c__Alphaproteobacteria;o__Rs-D84_512864;f__;g__	0.0247776	0	0	0	0
d__Bacteria;p__Firmicutes_B_370539;c__Peptococcia;o__Peptococcales;f__Peptococcaceae_369362;g__Peptococcus	0.0234736	0	0	0	0.00864068
d__Bacteria;p__Myxococcota_A_473307;c__UBA9160;o__UBA9160;f__PR03;g__CAADGG01	0.0234736	0	0	0	0
d__Bacteria;p__Actinobacteriota;c__Actinomycetia;o__Mycobacteriales;__;__	0.0234736	0	0	0	0
d__Bacteria;p__Armatimonadota;c__Fimbriimonadia;o__Fimbriimonadales;f__Fimbriimonadaceae;g__H1-ARM1	0.0234736	0	0	0	0
d__Bacteria;p__Proteobacteria;c__Gammaproteobacteria;o__Burkholderiales_595427;f__Burkholderiaceae_A_595427;g__Duodenibacillus	0.0221695	0	0	0	0
d__Bacteria;p__Firmicutes_A;c__Clostridia_258483;o__Lachnospirales;f__Anaerotignaceae;g__Anaerotignum_189125	0.0221695	0.0400935	0.00557018	0	0.00432034
d__Bacteria;p__Proteobacteria;c__Gammaproteobacteria;o__Enterobacterales_A_737866;f__Pasteurellaceae;g__Gallibacterium	0.0221695	0	0	0	0
d__Bacteria;p__Verrucomicrobiota;c__Verrucomicrobiae;o__Verrucomicrobiales;f__DEV007;g__JAACDM01	0.0221695	0.0026729	0	0	0
d__Bacteria;p__Firmicutes_A;c__Clostridia_258483;o__UBA1381;f__UBA1381;g__CAG-41	0.0208654	0.0521216	0.0334211	0.0673933	0.0288023
d__Bacteria;p__Firmicutes_A;c__Clostridia_258483;o__Christensenellales;__;__	0.0208654	0	0	0	0
d__Bacteria;p__Proteobacteria;c__Alphaproteobacteria;o__RF32;f__CAG-239;g__HGM16780	0.0208654	0	0	0	0
d__Bacteria;p__Bacteroidota;c__Bacteroidia;o__Chitinophagales;f__;g__	0.0208654	0	0	0	0
d__Bacteria;p__Chloroflexota;c__Anaerolineae;o__Aggregatilineales;f__J027;g__JAAUUD01	0.0208654	0	0	0	0
d__Bacteria;p__OLB16;c__OLB16;o__OLB16;f__OLB16;g__OLB16	0.0208654	0	0	0	0
d__Bacteria;p__Eisenbacteria;c__RBG-16-71-46;o__RBG-16-71-46;f__RBG-16-71-46;g__DSQF01	0.0208654	0	0	0	0
d__Bacteria;p__Bdellovibrionota_E;c__Bdellovibrionia_A_473294;o__Bdellovibrionales;f__;g__	0.0208654	0.00400936	0	0.00777615	0
d__Bacteria;p__Verrucomicrobiota;c__Verrucomicrobiae;o__Pedosphaerales;f__Pedosphaeraceae;g__Pedosphaera	0.0195613	0.00668226	0	0	0.00576045
d__Bacteria;p__Proteobacteria;c__Alphaproteobacteria;o__Rhizobiales_A_501059;f__Rhizobiaceae_A_501059;g__Shinella	0.0195613	0.0748413	0.265976	0.162003	0.100808
d__Bacteria;p__Bdellovibrionota_E;c__Bdellovibrionia_A_473294;o__Bdellovibrionales;f__Bdellovibrionaceae;g__Ga0074137	0.0195613	0.04143	0.0362061	0.0311046	0.348507
d__Bacteria;p__Campylobacterota;c__Campylobacteria;o__Campylobacterales;f__Campylobacteraceae;g__Campylobacter_D	0.0195613	0	0	0	0
d__Bacteria;p__Verrucomicrobiota;c__Verrucomicrobiae;o__Pedosphaerales;f__UBA11358;g__UBA11358	0.0195613	0	0	0	0
d__Bacteria;p__Dependentiae;c__Babeliae;o__Babeliales;f__Vermiphilaceae;g__Vermiphilus	0.0195613	0	0.00696272	0	0
d__Bacteria;p__Proteobacteria;c__Gammaproteobacteria;o__Pseudomonadales_660879;f__Moraxellaceae;g__Moraxella_C_651924	0.0195613	0	0	0	0
d__Bacteria;p__Eisenbacteria;c__RBG-16-71-46;o__SZUA-252;f__SZUA-252;__	0.0195613	0	0	0	0
d__Bacteria;p__Proteobacteria;c__Alphaproteobacteria;o__Caulobacterales;f__TH1-2;g__Terricaulis_486960	0.0195613	0	0	0.0051841	0
d__Bacteria;p__Chloroflexota;c__Anaerolineae;o__Caldilineales;f__;g__	0.0195613	0	0	0	0
d__Bacteria;p__Verrucomicrobiota;c__Verrucomicrobiae;o__Chthoniobacterales;f__Chthoniobacteraceae;g__VFJQ01	0.0195613	0	0	0	0
d__Bacteria;p__Verrucomicrobiota;c__Verrucomicrobiae;o__Methylacidiphilales;f__;g__	0.0195613	0	0	0	0
d__Bacteria;p__Bacteroidota;c__Bacteroidia;o__Chitinophagales;f__Chitinophagaceae_929731;g__Edaphocola	0.0182572	0.363515	0.172676	0.572843	0.421953
d__Bacteria;p__Firmicutes_A;c__Clostridia_258483;o__Lachnospirales;f__Lachnospiraceae;g__Blautia_A_141781	0.0182572	0.22987	0.511064	0.810016	0.349947
d__Bacteria;p__Proteobacteria;c__Gammaproteobacteria;o__Enterobacterales_A_737866;__;__	0.0182572	0	0	0	0
d__Bacteria;p__Bacteroidota;c__Bacteroidia;o__Bacteroidales;f__Tannerellaceae;__	0.0182572	0	0	0	0
d__Bacteria;p__Firmicutes_A;c__Clostridia_258483;o__Oscillospirales;f__Oscillospiraceae_88309;g__Evtepia	0.0182572	0.0173739	0.00696272	0.00648013	0.0100808
d__Bacteria;p__Proteobacteria;c__Alphaproteobacteria;o__Rs-D84_512864;f__Rs-D84;g__Enterousia	0.0182572	0	0	0	0
d__Bacteria;p__Proteobacteria;c__Alphaproteobacteria;o__Rhizobiales_A_504705;__;__	0.0182572	0	0	0	0
d__Bacteria;p__Myxococcota_A_473307;c__WYAZ01;o__WYAZ01;f__WYAZ01;g__WYAZ01	0.0182572	0	0	0	0
d__Bacteria;p__Proteobacteria;c__Alphaproteobacteria;o__Sphingomonadales;f__Sphingomonadaceae;g__Sphingobium_A_485959	0.0182572	0	0	0	0
d__Bacteria;p__Proteobacteria;c__Gammaproteobacteria;o__Ga0077536;f__Ga0077536;g__Ga0077536	0.0182572	0	0	0	0
d__Bacteria;p__Chloroflexota;c__Chloroflexia;o__Chloroflexales_407288;f__Roseiflexaceae;__	0.0182572	0	0	0	0
d__Bacteria;p__Proteobacteria;c__Alphaproteobacteria;o__Rhizobiales_A_501582;f__Ancalomicrobiaceae;g__Prosthecomicrobium_A	0.0182572	0	0	0	0
d__Bacteria;p__Planctomycetota;c__Planctomycetia;o__Pirellulales;f__Lacipirellulaceae;g__	0.0182572	0	0	0	0
d__Bacteria;p__UBA10199;c__UBA10199;o__;f__;g__	0.0182572	0	0.00417763	0.00259205	0
d__Bacteria;p__Proteobacteria;c__Alphaproteobacteria;o__Rhizobiales_A_501396;f__Rhizobiaceae_A_499470;g__Chelativorans_497815	0.0169531	0.454394	0.440044	0.43676	0.462276
d__Bacteria;p__Actinobacteriota;c__Coriobacteriia;o__Coriobacteriales;f__Coriobacteriaceae;g__Collinsella	0.0169531	0.0588039	0.0863378	0.0168483	0.237619
d__Bacteria;p__Firmicutes_A;c__Clostridia_258483;o__Lachnospirales;f__Lachnospiraceae;g__Luxibacter	0.0169531	0	0.0125329	0	0
d__Bacteria;p__Eremiobacterota;c__Xenobia;o__Xenobiales;f__Xenobiaceae;g__Bruticola	0.0169531	0	0	0	0
d__Bacteria;p__Firmicutes_A;c__Clostridia_258483;o__Oscillospirales;f__QAKW01;g__QAKW01	0.0169531	0	0	0	0
d__Bacteria;p__Gemmatimonadota;c__Gemmatimonadetes;o__Gemmatimonadales;f__Gemmatimonadaceae;g__	0.0169531	0	0	0.0116642	0.00720056
d__Bacteria;p__Proteobacteria;c__Alphaproteobacteria;o__Sphingomonadales;f__Sphingomonadaceae;g__Novosphingobium_485350	0.0169531	0	0	0	0
d__Bacteria;p__Actinobacteriota;c__Actinomycetia;o__Propionibacteriales;f__Nocardioidaceae;g__Nocardioides_A_392796	0.0169531	0	0.00696272	0.00388808	0
d__Bacteria;p__Proteobacteria;c__Gammaproteobacteria;o__Methylococcales;f__Methylococcaceae;g__Methyloparacoccus	0.0169531	0	0	0	0
d__Bacteria;p__Acidobacteriota;c__Acidobacteriae;o__Bryobacterales;f__Bryobacteraceae;g__Paludibaculum	0.0169531	0	0	0	0
d__Bacteria;p__Myxococcota_A_473307;c__Polyangia_463783;o__Polyangiales;f__Polyangiaceae;g__	0.0169531	0	0	0	0
d__Bacteria;p__Armatimonadota;c__Armatimonadia;o__Armatimonadales;f__Armatimonadaceae;g__Armatimonas	0.0169531	0.00534581	0	0	0
d__Bacteria;p__Patescibacteria;c__Gracilibacteria_12427;o__RBG-16-42-10;f__RBG-16-42-10;g__RBG-16-42-10	0.0169531	0	0	0	0
d__Bacteria;p__Chloroflexota;c__Anaerolineae;o__Anaerolineales;f__UBA4823;__	0.0169531	0	0	0	0
d__Bacteria;p__Bacteroidota;c__Bacteroidia;o__Chitinophagales;f__Saprospiraceae;__	0.0169531	0	0	0	0.00144011
d__Bacteria;p__Actinobacteriota;c__Actinomycetia;o__Actinomycetales;f__Bifidobacteriaceae;g__Bifidobacterium_388775	0.015649	0.906114	0.366239	0.0116642	0.599087
d__Bacteria;p__Firmicutes_A;c__Clostridia_258483;o__Lachnospirales;f__Lachnospiraceae;g__Anaerobutyricum	0.015649	0.177748	0.0960856	0.0855377	0.120969
d__Bacteria;p__Myxococcota_A_473307;c__UBA9042;o__UBA9042;f__;g__	0.015649	0.0882058	0.0125329	0.0285126	0.076326
d__Bacteria;p__Bacteroidota;c__Bacteroidia;o__Bacteroidales;f__Barnesiellaceae;g__Barnesiella	0.015649	0	0.0111404	0	0
d__Bacteria;p__Desulfobacterota_B;c__Binatia;o__Bin18;f__;g__	0.015649	0	0	0	0
d__Bacteria;p__Firmicutes_A;c__Clostridia_258483;o__Oscillospirales;f__Ruminococcaceae;g__Angelakisella	0.015649	0	0.0250658	0	0
d__Bacteria;p__Bacteroidota;c__Bacteroidia;o__Bacteroidales;f__Bacteroidaceae;g__43-108	0.015649	0	0	0	0
d__Bacteria;p__Acidobacteriota;c__Blastocatellia;o__Pyrinomonadales;f__Blastocatellaceae_426820;g__Stenotrophobacter_424270	0.015649	0	0	0	0
d__Bacteria;p__Firmicutes_B_370543;c__TC1;o__TC1;f__TC1;g__TC1	0.015649	0.00801871	0	0	0.00576045
d__Bacteria;p__Proteobacteria;c__Gammaproteobacteria;o__Burkholderiales_592522;f__Burkholderiaceae_A_592522;g__Ramlibacter_582307	0.015649	0.00668226	0	0	0
d__Bacteria;p__Chloroflexota;c__Dehalococcoidia;o__Tepidiformales;f__Tepidiformaceae;g__SLAK01	0.015649	0	0	0	0
d__Bacteria;p__Proteobacteria;c__Alphaproteobacteria;o__Rhodobacterales;f__Rhodobacteraceae;g__Cypionkella	0.015649	0	0	0	0
d__Bacteria;p__Bacteroidota;c__Bacteroidia;o__Chitinophagales;f__Chitinophagaceae_966727;g__	0.014345	0.068159	0.0710198	0.0427688	0.0360028
d__Bacteria;p__Firmicutes_A;c__Clostridia_258483;o__Lachnospirales;f__Lachnospiraceae;g__COE1	0.014345	0.109589	0.332818	0.282533	0.0648051
d__Bacteria;p__Actinobacteriota;c__Actinomycetia;o__Sporichthyales;f__Sporichthyaceae;g__Longivirga	0.014345	0	0	0.00388808	0
d__Bacteria;p__Firmicutes_A;c__Clostridia_258483;o__Oscillospirales;__;__	0.014345	0	0	0	0.00432034
d__Bacteria;p__Firmicutes_A;c__Clostridia_258483;o__Lachnospirales;f__Lachnospiraceae;g__Ventrimonas	0.014345	0	0	0.102386	0
d__Bacteria;p__Firmicutes_D;c__Bacilli;o__Erysipelotrichales;f__Erysipelotrichaceae;g__Allobaculum	0.014345	0	0	0	0.181454
d__Bacteria;p__Firmicutes_A;c__Clostridia_258483;o__Christensenellales;f__UBA1242;g__	0.014345	0	0	0	0
d__Bacteria;p__Firmicutes_A;c__Clostridia_258483;o__Oscillospirales;f__Ruminococcaceae;g__Phocea	0.014345	0	0	0	0
d__Bacteria;p__Spirochaetota;c__Spirochaetia;__;__;__	0.014345	0	0	0	0
d__Bacteria;p__Firmicutes_A;c__Clostridia_258483;o__Lachnospirales;f__Anaerotignaceae;g__Coprocola	0.014345	0	0	0	0
d__Bacteria;p__Proteobacteria;c__Gammaproteobacteria;o__Methylococcales;f__Methylomonadaceae;g__Methylosarcina	0.014345	0	0	0	0
d__Bacteria;p__Actinobacteriota;c__Coriobacteriia;o__Coriobacteriales;f__Atopobiaceae;g__RUG721	0.014345	0	0	0	0
d__Bacteria;p__Firmicutes_B_370539;c__Dehalobacteriia;o__Dehalobacteriales;f__Dehalobacteriaceae;g__	0.014345	0	0	0.00388808	0.0158412
d__Bacteria;p__Acidobacteriota;c__Vicinamibacteria;o__Vicinamibacterales;f__UBA2999;__	0.014345	0	0	0	0
d__Bacteria;p__Desulfobacterota_B;c__Binatia;o__UTPRO1;f__UTPRO1;g__UTPRO1	0.014345	0	0	0	0
d__Bacteria;p__Proteobacteria;c__Gammaproteobacteria;o__Steroidobacterales;f__Steroidobacteraceae;g__Povalibacter	0.014345	0	0	0	0
d__Bacteria;p__Actinobacteriota;c__Thermoleophilia;o__Solirubrobacterales;__;__	0.014345	0	0	0	0
d__Bacteria;p__Chloroflexota;c__Dehalococcoidia;__;__;__	0.014345	0	0	0	0
d__Bacteria;p__Firmicutes_A;c__Clostridia_258483;o__Oscillospirales;f__Acutalibacteraceae;g__UBA737	0.0130409	0	0	0	0
d__Bacteria;p__Firmicutes_A;c__Clostridia_258483;o__Christensenellales;f__CAG-138;g__Aphodomorpha	0.0130409	0	0	0	0
d__Bacteria;p__Firmicutes_D;c__Bacilli;o__Acholeplasmatales;f__Anaeroplasmataceae;g__Pelethenecus	0.0130409	0	0	0	0
d__Bacteria;p__Proteobacteria;c__Gammaproteobacteria;o__Burkholderiales_597441;f__WYBJ01;g__WYBJ01	0.0130409	0	0.00696272	0	0
d__Bacteria;p__Firmicutes_A;c__Clostridia_258483;o__Acetivibrionales;f__DSM-8532;g__Thermoclostridium_A	0.0130409	0	0	0	0
d__Bacteria;p__Bdellovibrionota_E;c__Oligoflexia;o__Oligoflexales;f__Bin106;g__Bin106	0.0130409	0	0	0	0
d__Bacteria;p__Firmicutes_A;c__Clostridia_258483;o__Oscillospirales;f__Acutalibacteraceae;g__	0.0117368	0	0.00557018	0	0
d__Bacteria;p__Firmicutes_A;c__Clostridia_258483;o__Oscillospirales;f__CAG-382;g__SFLA01	0.0117368	0	0	0	0
d__Bacteria;p__Firmicutes_A;c__Clostridia_258483;o__Lachnospirales;f__Lachnospiraceae;g__Eubacterium_F	0.0117368	0.0106916	0.0250658	0.00777615	0.0172814
d__Bacteria;p__Planctomycetota;c__Phycisphaerae;o__Phycisphaerales;f__UBA1924;__	0.0117368	0	0	0	0
d__Bacteria;p__Planctomycetota;c__Phycisphaerae;o__Phycisphaerales;f__UBA1924;g__SLFH01	0.0117368	0	0	0	0
d__Bacteria;p__Planctomycetota;__;__;__;__	0.0117368	0	0	0	0
d__Bacteria;p__Proteobacteria;c__Alphaproteobacteria;o__Rhodospirillales_508122;f__HT1-32;g__HT1-32	0.0117368	0	0	0	0
d__Bacteria;p__Patescibacteria;c__Saccharimonadia;o__Saccharimonadales;f__UBA4665;g__PMNU01	0.0117368	0	0	0	0
d__Bacteria;p__Myxococcota_A_473307;c__Polyangia_463783;o__Polyangiales;f__Polyangiaceae;g__MWCO01	0.0117368	0	0	0	0
d__Bacteria;p__Actinobacteriota;c__Thermoleophilia;o__Solirubrobacterales;f__;g__	0.0117368	0	0	0	0
d__Bacteria;p__Firmicutes_A;c__Clostridia_258483;o__Lachnospirales;f__Lachnospiraceae;g__Acetatifactor	0.0104327	0	0.133684	0	0
d__Bacteria;p__Bacteroidota;c__Bacteroidia;o__Bacteroidales;f__Muribaculaceae;g__CAG-873	0.0104327	0.00133645	0.667029	0.92925	0
d__Bacteria;p__Proteobacteria;c__Gammaproteobacteria;o__Burkholderiales_595427;f__Burkholderiaceae_A_595427;g__Parasutterella	0.0104327	0.0213832	0	0	0
d__Bacteria;p__Bacteroidota;c__Bacteroidia;o__Bacteroidales;f__Muribaculaceae;g__Limisoma	0.0104327	0	0	0	0
d__Bacteria;p__Firmicutes_A;c__Clostridia_258483;o__Eubacteriales_258471;f__Eubacteriaceae_258449;g__Acetobacterium	0.0104327	0	0	0	0
d__Bacteria;p__Desulfobacterota_I;c__Desulfovibrionia;o__Desulfovibrionales;f__Desulfovibrionaceae;g__Bilophila	0.0104327	0.0187103	0.0208882	0	0.0100808
d__Bacteria;p__Proteobacteria;c__Gammaproteobacteria;o__Pseudomonadales_650611;f__Pseudomonadaceae;g__Pseudomonas_E_648040	0.0104327	0	0	0	0
d__Bacteria;p__Firmicutes_D;c__Bacilli;o__Erysipelotrichales;f__Coprobacillaceae;g__	0.0104327	0	0	0	0
d__Bacteria;p__Proteobacteria;c__Alphaproteobacteria;o__Micropepsales;f__Micropepsaceae;g__	0.0104327	0	0	0	0
d__Bacteria;p__Bdellovibrionota_E;c__Bdellovibrionia_A_470743;o__UBA1018;f__UBA1018;g__GWA1-52-35	0.0104327	0	0	0	0
d__Bacteria;p__Patescibacteria;c__Doudnabacteria;o__UBA920;f__UBA920;g__UBA920	0.0104327	0	0	0	0
d__Bacteria;p__Patescibacteria;c__Dojkabacteria;o__B142;f__OLB20;g__	0.0104327	0	0	0	0
d__Bacteria;p__Acidobacteriota;c__Vicinamibacteria;o__Vicinamibacterales;__;__	0.0104327	0	0	0	0
d__Bacteria;p__Cyanobacteria;c__Vampirovibrionia;o__Gastranaerophilales;f__Gastranaerophilaceae;g__Limenecus	0.0104327	0	0	0	0
d__Bacteria;p__Patescibacteria;c__Paceibacteria;o__Moranbacterales;f__UBA1568;g__	0.0104327	0	0	0	0
d__Bacteria;p__Proteobacteria;c__Alphaproteobacteria;o__Rhodobacterales;f__Rhodobacteraceae;g__Pararhodobacter	0.00912861	0.0574674	0.0682347	0.0362887	0.0806463
d__Bacteria;p__Bacteroidota;c__Bacteroidia;o__Bacteroidales;f__Tannerellaceae;g__Macellibacteroides	0.00912861	0.0253926	0.00696272	0.0194404	0.0115209
d__Bacteria;p__Cyanobacteria;c__Vampirovibrionia;o__Gastranaerophilales;f__Gastranaerophilaceae;g__Zag111	0.00912861	0	0	0	0
d__Bacteria;p__Firmicutes_A;c__Clostridia_258483;o__Oscillospirales;f__Acutalibacteraceae;g__UBA5905	0.00912861	0.0133645	0.0264583	0.0116642	0.00720056
d__Bacteria;p__Firmicutes_D;c__Bacilli;o__RFN20;f__CAG-826;g__Onthovivens	0.00912861	0	0	0	0
d__Bacteria;p__Chloroflexota;c__Dehalococcoidia;o__UBA3495;__;__	0.00912861	0	0	0	0
d__Bacteria;p__Proteobacteria;c__Alphaproteobacteria;o__RF32;f__CAG-239;g__	0.00912861	0	0	0	0
d__Bacteria;p__Proteobacteria;c__Alphaproteobacteria;o__Sphingomonadales;f__Sphingomonadaceae;g__Sphingomonas_L_486704	0.00912861	0	0.015318	0	0
d__Bacteria;p__Spirochaetota;c__Leptospirae;o__Turneriellales;f__Turneriellaceae;g__Turneriella	0.00912861	0	0	0	0
d__Bacteria;p__Bacteroidota;c__Ignavibacteria;o__SJA-28;f__B-1AR;g__OLB4	0.00912861	0	0	0	0
d__Archaea;p__Nanoarchaeota;c__Nanoarchaeia;o__Pacearchaeales;f__GW2011-AR1;g__BMS3ABIN17	0.00912861	0	0	0	0
d__Bacteria;p__Patescibacteria;c__WWE3;o__9FT-COMBO-53-11;f__9FT-COMBO-53-11;g__9FT-COMBO-53-11	0.00912861	0	0	0	0
d__Bacteria;p__Bdellovibrionota_E;c__FAC87;o__UBA2466;f__UBA2466;g__RFNO01	0.00912861	0	0	0	0
d__Bacteria;p__Caldisericota;c__Caldisericia;o__Cryosericales;f__Cryosericaceae;g__Cryosericum	0.00912861	0	0	0	0
d__Bacteria;p__Chloroflexota;c__Dehalococcoidia;o__DSTF01;f__WHTK01;g__WHTK01	0.00912861	0	0	0.00648013	0
d__Bacteria;p__Planctomycetota;c__Phycisphaerae;o__Tepidisphaerales;f__Tepidisphaeraceae;g__UBA2421	0.00912861	0	0	0	0
d__Bacteria;p__Acidobacteriota;c__Acidobacteriae;o__Acidobacteriales;f__SbA1;g__Sulfotelmatobacter	0.00782452	0.0227197	0.00974781	0.00907218	0.00720056
d__Bacteria;p__Proteobacteria;c__Alphaproteobacteria;o__Micavibrionales;f__UBA2020;g__UBA2020	0.00782452	0.0441029	0.0125329	0.0142563	0.0374429
d__Bacteria;p__Firmicutes_A;c__Clostridia_258483;o__Christensenellales;f__CAG-74;g__Limiplasma	0.00782452	0	0	0	0
d__Bacteria;p__Bacteroidota;c__Bacteroidia;o__Bacteroidales;f__Rikenellaceae;g__Alistipes_A_871404	0.00782452	0.0106916	0	0	0
d__Bacteria;p__Firmicutes_A;c__Clostridia_258483;o__Oscillospirales;f__Ruminococcaceae;g__Ruminococcus_C_59129	0.00782452	0	0	0	0
d__Bacteria;p__Firmicutes_A;c__Clostridia_258483;o__Oscillospirales;f__Acutalibacteraceae;g__Hydrogeniiclostridium	0.00782452	0	0	0	0
d__Bacteria;p__Bdellovibrionota_E;c__Bdellovibrionia_A_473294;o__Bdellovibrionales;f__1-14-0-10-45-34;g__1-14-0-10-45-34	0.00782452	0	0	0	0
d__Bacteria;p__Chloroflexota;c__Limnocylindria;o__;f__;g__	0.00782452	0	0	0	0
d__Bacteria;p__Myxococcota_A_473307;c__Polyangia_463783;o__Polyangiales;f__Polyangiaceae;g__Palsa-1150	0.00782452	0	0	0	0
d__Bacteria;p__Patescibacteria;c__Saccharimonadia;o__Saccharimonadales;f__UBA1547;g__2011-GWC2-44-17	0.00782452	0	0	0	0
d__Bacteria;p__Firmicutes_A;c__Clostridia_258483;o__Clostridiales;f__Clostridiaceae_222000;g__JG1575	0.00782452	0	0	0	0
d__Bacteria;p__Chloroflexota;c__Anaerolineae;o__Anaerolineales;__;__	0.00782452	0	0	0	0
d__Bacteria;p__Myxococcota_A_473307;c__Polyangia_463783;o__HGW-17;f__HGW-17;g__HGW-17	0.00782452	0	0	0	0
d__Bacteria;p__Chloroflexota;c__Anaerolineae;o__4572-78;f__J111;g__DSQQ01	0.00782452	0	0	0	0
d__Bacteria;p__Proteobacteria;c__Gammaproteobacteria;o__Methylococcales;f__Methylococcaceae;g__Methylotetracoccus	0.00782452	0	0.00278509	0	0
d__Bacteria;p__Chlamydiota;c__Chlamydiia;o__Chlamydiales_778124;f__Parachlamydiaceae;g__Protochlamydia	0.00782452	0	0	0	0
d__Bacteria;p__Bdellovibrionota_E;c__Bacteriovoracia;o__Bacteriovoracales;f__Peredibacteraceae;g__Peredibacter	0.00782452	0	0	0	0
d__Bacteria;p__Proteobacteria;c__Gammaproteobacteria;o__Burkholderiales_592522;f__Burkholderiaceae_A_592522;g__Acidovorax_A	0.00652044	2.49382	0.302182	0.230692	0.25778
d__Bacteria;p__Patescibacteria;c__UBA1384;o__UBA12157_A;f__UBA12157;g__GWE1-39-12	0.00652044	0.0400935	0.0445614	0.0453609	0.584686
d__Bacteria;p__Proteobacteria;c__Alphaproteobacteria;o__Caedimonadales;f__;g__	0.00652044	0.0106916	0.0125329	0.0285126	0.0201616
d__Bacteria;p__Firmicutes_A;c__Clostridia_258483;o__Lachnospirales;f__Lachnospiraceae;g__CAG-95	0.00652044	0.0200468	0.0250658	0.0168483	0
d__Bacteria;p__Spirochaetota;c__Spirochaetia;o__Treponematales;f__Treponemataceae;__	0.00652044	0	0	0	0
d__Bacteria;p__Patescibacteria;c__Saccharimonadia;o__Saccharimonadales;f__SZUA-47;g__SZUA-47	0.00652044	0	0	0	0
d__Bacteria;p__Firmicutes_A;c__Clostridia_258483;o__Christensenellales;f__CAG-74;g__	0.00652044	0	0.00417763	0	0
d__Bacteria;p__Bacteroidota;c__Bacteroidia;o__Sphingobacteriales;f__Sphingobacteriaceae;g__Sphingobacterium	0.00652044	0.00668226	0.00696272	0.00907218	0
d__Bacteria;p__Firmicutes_A;c__Clostridia_258483;o__Christensenellales;f__;g__	0.00652044	0	0	0	0
d__Bacteria;p__Firmicutes_D;c__Bacilli;o__Erysipelotrichales;f__Coprobacillaceae;g__Erysipelatoclostridium	0.00652044	0	0	0.0103682	0
d__Bacteria;p__Proteobacteria;c__Gammaproteobacteria;o__Burkholderiales_597433;f__SG8-39;g__SCGC-AG-212-J23	0.00652044	0	0	0	0
d__Bacteria;p__Proteobacteria;c__Gammaproteobacteria;o__Burkholderiales_597441;f__Thiobacillaceae;g__Parasulfuritortus	0.00652044	0	0	0	0
d__Bacteria;p__Bacteroidota;c__Bacteroidia;o__Bacteroidales;f__Paludibacteraceae;g__Microbacter	0.00652044	0.00534581	0	0	0
d__Bacteria;p__Myxococcota_A_473307;c__Polyangia_463783;o__Nannocystales;f__Nannocystaceae;g__	0.00652044	0	0	0	0
d__Bacteria;p__Proteobacteria;c__Alphaproteobacteria;o__;f__;g__	0.00652044	0	0	0	0
d__Bacteria;p__Bacteroidota;c__Bacteroidia;o__Chitinophagales;f__Saprospiraceae;g__UBA2365	0.00652044	0	0	0	0
d__Bacteria;p__Chloroflexota;c__Anaerolineae;o__Anaerolineales;f__Anaerolineaceae_409200;g__UBA6107	0.00652044	0	0	0	0
d__Bacteria;p__Patescibacteria;c__Microgenomatia;o__Curtissbacterales;f__GWA2-41-24;g__	0.00652044	0	0	0	0
d__Bacteria;p__Acidobacteriota;c__Aminicenantia;o__Aminicenantales;f__Aminicenantaceae;g__	0.00652044	0	0	0	0
d__Bacteria;p__Proteobacteria;c__Gammaproteobacteria;o__Pseudomonadales_650611;f__Pseudomonadaceae;g__Pseudomonas_A	0.00652044	0	0	0	0
d__Bacteria;p__Planctomycetota;c__Phycisphaerae;o__Phycisphaerales;f__SM1A02;__	0.00652044	0	0	0	0
d__Bacteria;p__Firmicutes_D;c__Bacilli;o__Lactobacillales;f__Lactobacillaceae;g__Lacticaseibacillus	0.00652044	0	0	0	0
d__Bacteria;p__KSB1;c__UBA2214;o__DRLW01;f__QEVD01;g__QEVD01	0.00652044	0	0	0	0
d__Bacteria;p__Chloroflexota;c__Anaerolineae;o__Anaerolineales;f__UBA4823;g__NAK19	0.00652044	0	0	0	0
d__Bacteria;p__Acidobacteriota;c__Thermoanaerobaculia;o__UBA5066;f__Gp7-AA6;g__Gp7-AA6	0.00652044	0	0	0	0
d__Bacteria;p__Proteobacteria;c__Gammaproteobacteria;o__Burkholderiales_597432;f__Rhodocyclaceae;g__	0.00652044	0	0	0	0
d__Bacteria;p__Firmicutes_D;c__Bacilli;o__Erysipelotrichales;f__Erysipelotrichaceae;g__Dubosiella	0.00521635	0	0	0	1.09161
d__Bacteria;p__Chloroflexota;c__Chloroflexia;o__Chloroflexales_407288;f__Chloroflexaceae;g__JAAUSQ01	0.00521635	0.00935516	0.015318	0.0259205	0.0345627
d__Bacteria;p__Myxococcota_A_473307;c__Polyangia_463783;o__;f__;g__	0.00521635	0	0	0	0
d__Bacteria;p__Proteobacteria;c__Gammaproteobacteria;o__Xanthomonadales_616024;f__Ahniellaceae;g__Ahniella	0.00521635	0	0	0	0
d__Bacteria;p__Bacteroidota;c__Bacteroidia;o__Bacteroidales;f__Rikenellaceae;g__Rikenella	0.00521635	0	0	0	0
d__Bacteria;p__Bacteroidota;c__Bacteroidia;o__Bacteroidales;f__Marinifilaceae;g__Odoribacter_865974	0.00521635	0.0387571	0.00974781	0	0
d__Bacteria;p__Firmicutes_A;c__Clostridia_258483;o__Oscillospirales;f__CAG-272;g__Avispirillum	0.00521635	0	0.00417763	0.00388808	0
d__Bacteria;p__Proteobacteria;c__Alphaproteobacteria;o__DSM-16000;f__Inquilinaceae;g__Inquilinus	0.00521635	0	0	0	0
d__Bacteria;p__Firmicutes_A;c__Clostridia_258483;o__Lachnospirales;f__;g__	0.00521635	0	0	0	0
d__Bacteria;p__Firmicutes_A;c__Clostridia_258483;o__Oscillospirales;f__Acutalibacteraceae;__	0.00521635	0	0	0	0
d__Bacteria;p__Desulfobacterota_B;c__Binatia;o__UTPRO1;f__DP-6;g__DP-6	0.00521635	0	0	0	0
d__Bacteria;p__Desulfobacterota_G_459546;c__;o__;f__;g__	0.00521635	0	0	0	0
d__Bacteria;p__Chloroflexota;c__Anaerolineae;o__Anaerolineales;f__Anaerolineaceae_409200;g__49-20	0.00521635	0	0	0	0
d__Bacteria;p__Actinobacteriota;c__Acidimicrobiia_401430;o__Acidimicrobiales;f__Microtrichaceae;g__Microthrix	0.00521635	0	0	0	0
d__Bacteria;p__Planctomycetota;c__Planctomycetia;o__Gemmatales;f__Gemmataceae;__	0.00521635	0	0	0	0
d__Bacteria;p__Myxococcota_A_473307;c__UBA796;o__UBA796;f__GCA-2862545;g__REDI01	0.00521635	0	0	0	0
d__Bacteria;p__Zixibacteria;c__MSB-5A5_778959;o__UM-FILTER-46-8;f__UM-FILTER-46-8;g__UM-FILTER-46-8	0.00521635	0	0	0	0
d__Bacteria;p__Bdellovibrionota_E;c__Oligoflexia;o__Oligoflexales;f__;g__	0.00521635	0	0	0	0
d__Bacteria;p__Verrucomicrobiota;c__Verrucomicrobiae;o__Opitutales;f__Opitutaceae;g__IMCC26134_A	0.00521635	0	0	0	0
d__Bacteria;p__Verrucomicrobiota;c__Verrucomicrobiae;o__Verrucomicrobiales;f__Verrucomicrobiaceae;g__VFKE01	0.00521635	0	0	0	0
d__Bacteria;p__Proteobacteria;c__Alphaproteobacteria;o__Caulobacterales;f__Caulobacteraceae;g__Brevundimonas	0.00391226	10.864	1.72815	1.25974	2.03632
d__Bacteria;p__Proteobacteria;c__Alphaproteobacteria;o__Micavibrionales;f__Micavibrionaceae;g__Micavibrio_B_508717	0.00391226	0.0815236	0.104441	0.790575	0.181454
d__Bacteria;p__Chloroflexota;c__Chloroflexia;o__Thermomicrobiales;f__Thermomicrobiaceae;g__Sphaerobacter	0.00391226	0.00801871	0.0654496	0.051841	0.0403232
d__Bacteria;p__Firmicutes_A;c__Clostridia_258483;o__Oscillospirales;f__Ruminococcaceae;g__Paludicola	0.00391226	0	0	0	0
d__Bacteria;p__Firmicutes_D;c__Bacilli;o__Erysipelotrichales;f__Erysipelotrichaceae;__	0.00391226	0	0	0	0.204496
d__Bacteria;p__Bacteroidota;c__Bacteroidia;o__AKYH767;f__B-17BO;g__UBA2475	0.00391226	0	0	0	0
d__Bacteria;p__Firmicutes_B_370539;c__Desulfitobacteriia;o__Desulfitobacteriales;f__Syntrophobotulaceae;g__Gracilibacter	0.00391226	0	0	0	0
d__Bacteria;p__Bacteroidota;c__Bacteroidia;o__Chitinophagales;f__Saprospiraceae;g__Haliscomenobacter	0.00391226	0	0	0	0
d__Bacteria;p__Firmicutes_D;c__Bacilli;o__RF39;f__UBA660;g__RUG705	0.00391226	0	0	0	0
d__Bacteria;p__Bacteroidota;c__Bacteroidia;o__Bacteroidales;f__VadinHA17_877549;g__	0.00391226	0	0	0	0
d__Bacteria;p__Proteobacteria;c__Gammaproteobacteria;o__Pseudomonadales_650612;f__Porticoccaceae;g__SZUA-272	0.00391226	0	0	0	0
d__Bacteria;p__Proteobacteria;c__Alphaproteobacteria;o__Sneathiellales_505152;f__Sneathiellaceae_505152;g__Oceanibacterium	0.00391226	0	0	0	0
d__Bacteria;p__Verrucomicrobiota;c__Verrucomicrobiae;o__Verrucomicrobiales;f__;g__	0.00391226	0	0	0	0
d__Bacteria;p__Verrucomicrobiota;c__Lentisphaeria;o__Victivallales;f__Victivallaceae;g__Victivallis	0.00391226	0	0	0	0
d__Bacteria;p__Patescibacteria;c__Paceibacteria;o__Moranbacterales;f__UBA1568;__	0.00391226	0	0	0	0
d__Bacteria;p__Patescibacteria;c__ABY1;o__SG8-24;f__UBA9934;g__UBA9934	0.00391226	0	0	0	0
d__Bacteria;p__Proteobacteria;c__Gammaproteobacteria;o__UBA1113;f__UBA1113;g__GCA-2707205	0.00391226	0	0	0	0
d__Bacteria;p__Chloroflexota;c__Chloroflexia;o__Thermomicrobiales;f__Thermomicrobiaceae;__	0.00391226	0	0	0	0
d__Bacteria;p__Proteobacteria;c__Gammaproteobacteria;o__Burkholderiales_597432;f__Rhodocyclaceae;g__Methyloversatilis	0.00391226	0	0	0	0
d__Bacteria;p__Firmicutes_C;c__Negativicutes;o__Acidaminococcales;f__Succinispiraceae;g__Succinispira	0.00391226	0	0	0	0
d__Bacteria;p__Firmicutes_A;c__Clostridia_258483;o__TANB77;f__CAG-508;g__Merdicola	0.00260817	0	0	0	0
d__Bacteria;p__Firmicutes_D;c__Bacilli;o__Erysipelotrichales;f__Coprobacillaceae;g__Faecalibacillus	0.00260817	0.0213832	0.0292434	0	0
d__Bacteria;p__Proteobacteria;c__Gammaproteobacteria;o__Burkholderiales_597439;f__Usitatibacteraceae;g__UKL13-2	0.00260817	0	0	0	0
d__Bacteria;p__Firmicutes_A;c__Clostridia_258483;o__Oscillospirales;f__Oscillospiraceae_88309;__	0.00260817	0	0	0	0.0316825
d__Bacteria;p__Firmicutes_A;c__Clostridia_258483;o__Oscillospirales;f__Ruminococcaceae;g__Negativibacillus	0.00260817	0	0	0	0.0115209
d__Bacteria;p__Firmicutes_A;c__Clostridia_258483;o__Oscillospirales;f__Acutalibacteraceae;g__Limousia	0.00260817	0	0	0	0
d__Bacteria;p__Firmicutes_A;c__Clostridia_258483;o__Christensenellales;f__UBA1242;g__WRCD01	0.00260817	0	0	0	0
d__Bacteria;p__Firmicutes_A;c__Clostridia_258483;o__Christensenellales;f__UBA1242;g__UMGS2069	0.00260817	0	0	0	0
d__Bacteria;p__Firmicutes_D;c__Bacilli;o__Erysipelotrichales;f__Coprobacillaceae;g__Fimiplasma	0.00260817	0	0	0	0
d__Bacteria;p__Verrucomicrobiota;c__Verrucomicrobiae;o__Pedosphaerales;__;__	0.00260817	0	0	0	0
d__Bacteria;p__Firmicutes_A;c__Clostridia_258483;o__Oscillospirales;f__Ruminococcaceae;__	0.00260817	0	0	0	0
d__Bacteria;p__Acidobacteriota;c__UBA6911;o__UBA6911;f__UBA6911;g__Gp18-AA60	0.00260817	0	0	0	0
d__Bacteria;p__Actinobacteriota;__;__;__;__	0.00260817	0	0	0	0
d__Bacteria;p__Proteobacteria;c__Gammaproteobacteria;o__Pseudomonadales_660879;f__Moraxellaceae;__	0.00260817	0	0.00278509	0	0
d__Bacteria;p__Myxococcota_A_437813;c__Polyangia_437813;o__Haliangiales_437813;f__Haliangiaceae_437813;__	0.00260817	0	0	0	0
d__Bacteria;p__Firmicutes_B_370541;c__Syntrophomonadia;o__Syntrophomonadales;f__Syntrophomonadaceae_368540;g__Pelospora	0.00260817	0	0	0	0
d__Bacteria;p__Acidobacteriota;c__Thermoanaerobaculia;o__UBA5704;f__UBA5704;g__JACTMI01	0.00260817	0	0	0	0
d__Bacteria;p__Bacteroidota;__;__;__;__	0.00260817	0	0	0	0
d__Bacteria;p__Chloroflexota;c__Dehalococcoidia;o__SM23-28-2;f__RBG-16-64-32;g__CF-163	0.00260817	0	0	0	0
d__Bacteria;p__Chloroflexota;c__Dehalococcoidia;o__GIF9;f__UBA5629;g__UBA1162	0.00260817	0	0	0	0
d__Bacteria;p__Firmicutes_D;c__Bacilli;o__RFN20;f__CAG-826;__	0.00260817	0	0	0	0
d__Bacteria;p__Chloroflexota;c__Anaerolineae;__;__;__	0.00260817	0	0	0	0
d__Bacteria;p__Patescibacteria;c__Microgenomatia;o__UBA1400;f__2-01-FULL-45-11;g__2-01-FULL-45-11	0.00260817	0	0	0	0
d__Bacteria;p__Planctomycetota;c__Planctomycetia;o__Pirellulales;__;__	0.00260817	0	0	0	0
d__Bacteria;p__Armatimonadota;c__Chthonomonadetes;o__Chthonomonadales;f__Chthonomonadaceae;g__Chthonomonas	0.00260817	0	0	0	0
d__Bacteria;p__Armatimonadota;c__Fimbriimonadia;o__Fimbriimonadales;__;__	0.00260817	0	0	0	0
d__Bacteria;p__Verrucomicrobiota;c__Verrucomicrobiae;o__Chthoniobacterales;f__Chthoniobacteraceae;__	0.00260817	0	0	0	0
d__Bacteria;p__Proteobacteria;c__Gammaproteobacteria;o__Burkholderiales_597441;f__Sulfuricellaceae_A;g__Sulfurimicrobium	0.00260817	0	0	0	0
d__Bacteria;p__Actinobacteriota;c__Acidimicrobiia_401430;o__Acidimicrobiales;f__UBA11606;g__VYCW01	0.00260817	0	0	0	0
d__Bacteria;p__Verrucomicrobiota;c__Verrucomicrobiae;o__Pedosphaerales;f__CAIYYI01;g__DSWX01	0.00260817	0	0	0	0
d__Bacteria;p__Proteobacteria;c__Gammaproteobacteria;o__Methylococcales;f__Methylomonadaceae;g__UBA4132	0.00260817	0	0	0	0
d__Bacteria;p__Proteobacteria;c__Gammaproteobacteria;o__Burkholderiales_595422;f__Burkholderiaceae_A_595422;__	0.00130409	0.0534581	0.0570943	0.10757	0.406112
d__Bacteria;p__Bacteroidota;c__Bacteroidia;o__Bacteroidales;f__Muribaculaceae;g__UBA3263	0.00130409	0.0815236	0.0208882	0.0440649	0.0158412
d__Bacteria;p__Verrucomicrobiota;c__Verrucomicrobiae;o__Pedosphaerales;f__;g__	0.00130409	0	0	0	0
d__Bacteria;p__Proteobacteria;c__Alphaproteobacteria;o__Dongiales;f__Dongiaceae;g__SYSU-D60009	0.00130409	0	0	0	0
d__Bacteria;p__Bacteroidota;c__Bacteroidia;o__Bacteroidales;f__Muribaculaceae;g__	0.00130409	0	0	0	0
d__Bacteria;p__Proteobacteria;c__Gammaproteobacteria;o__Burkholderiales_595422;f__Burkholderiaceae_A_595422;g__Alcaligenes	0	10.0381	19.6572	22.416	11.7902
d__Bacteria;p__Proteobacteria;c__Gammaproteobacteria;o__Enterobacterales_A_737866;f__Enterobacteriaceae_A;g__Klebsiella_724518	0	16.1163	1.18784	1.32195	1.06136
d__Bacteria;p__Patescibacteria;c__Saccharimonadia;o__Saccharimonadales;f__UBA5946;g__	0	0.307384	0.284079	0.254021	0.358588
d__Bacteria;p__Bacteroidota;c__Bacteroidia;o__Cytophagales;f__Cyclobacteriaceae_900466;g__UBA2336	0	0.244571	0.135077	0.168483	0.152652
d__Bacteria;p__Proteobacteria;c__Gammaproteobacteria;o__Xanthomonadales_616009;f__Xanthomonadaceae_616009;g__Pseudoxanthomonas_A_615337	0	0.990311	2.95637	2.38987	1.54524
d__Bacteria;p__Proteobacteria;c__Gammaproteobacteria;o__Burkholderiales_592522;f__Burkholderiaceae_A_592522;g__Hydrogenophaga_590407	0	0.625459	1.55826	0.514522	0.573165
d__Bacteria;p__Proteobacteria;c__Alphaproteobacteria;o__Rhizobiales_A_501396;f__Rhizobiaceae_A_499470;__	0	0.43301	0.955285	0.878705	1.80878
d__Bacteria;p__Proteobacteria;c__Alphaproteobacteria;o__Sphingomonadales;f__Sphingomonadaceae;g__Sphingopyxis	0	0.0962245	0.215844	0.163299	0.146892
d__Bacteria;p__Proteobacteria;c__Alphaproteobacteria;o__Rhizobiales_A_501396;f__Rhizobiaceae_A_499470;g__Pseudaminobacter_497905	0	0.269963	1.22126	1.12884	0.797823
d__Bacteria;p__Proteobacteria;c__Gammaproteobacteria;o__Xanthomonadales_616009;f__Xanthomonadaceae_616009;g__Pseudoxanthomonas_A_615336	0	0.197795	0.220022	0.286422	0.560204
d__Bacteria;p__Proteobacteria;c__Gammaproteobacteria;o__Enterobacterales_A_737866;f__Enterobacteriaceae_A;g__Escherichia_710834	0	0.260608	0.201919	0.0622092	0.444995
d__Bacteria;p__Proteobacteria;c__Alphaproteobacteria;o__Rhizobiales_A_504721;f__Hyphomicrobiaceae;g__Ga0077555	0	0.0441029	0.0598794	0.054433	0.063365
d__Bacteria;p__Bacteroidota;c__Bacteroidia;o__Cytophagales;f__Spirosomaceae;g__Leadbetterella_905429	0	0.669562	0.298004	0.787983	0.437794
d__Bacteria;p__Bacteroidota;c__Bacteroidia;o__Chitinophagales;f__Chitinophagaceae_966727;g__Terrimonas_940442	0	0.0841965	0.0612719	0.116642	0.234738
d__Bacteria;p__Acidobacteriota;c__Blastocatellia;o__Pyrinomonadales;f__Pyrinomonadaceae_427640;g__OLB17_427637	0	0	0	0	0
d__Bacteria;p__Verrucomicrobiota;c__Verrucomicrobiae;o__Verrucomicrobiales;f__Akkermansiaceae;g__Akkermansia	0	0.406281	0.492961	0.509338	0.00864068
d__Bacteria;p__Proteobacteria;c__Alphaproteobacteria;o__Rhizobiales_A_502138;f__Devosiaceae;__	0	0.58002	0.921864	0.352519	0.324025
d__Bacteria;p__Proteobacteria;c__Gammaproteobacteria;o__Pseudomonadales_650611;f__Pseudomonadaceae;g__Pseudomonas_E_650326	0	0.121617	0.0292434	0.0362887	0.0475237
d__Bacteria;p__Proteobacteria;c__Alphaproteobacteria;o__Rhizobiales_A_502138;f__Devosiaceae;g__Devosia_A_501803	0	0.0200468	0.00696272	0.00648013	0.0518441
d__Bacteria;p__Patescibacteria;c__Saccharimonadia;o__Saccharimonadales;f__Saccharimonadaceae;g__Saccharimonas	0	0	0	0	0
d__Bacteria;p__Proteobacteria;c__Alphaproteobacteria;o__Rhizobiales_A_504705;f__Beijerinckiaceae;g__Bosea	0	0.394253	0.582084	0.568955	0.522761
d__Bacteria;p__Proteobacteria;c__Gammaproteobacteria;o__Burkholderiales_595425;f__Burkholderiaceae_A_595425;g__Lautropia	0	0.0427665	0.0375987	0.0298086	0.12241
d__Bacteria;p__Proteobacteria;c__Gammaproteobacteria;o__Enterobacterales_A_737866;f__Enterobacteriaceae_A;__	0	1.43268	0.116974	0.151635	0.089287
d__Bacteria;p__Bacteroidota;c__Bacteroidia;o__Chitinophagales;f__Chitinophagaceae_966727;g__Flavitalea_936101	0	0.0721684	0.139254	0.164595	0.300984
d__Bacteria;p__Proteobacteria;c__Alphaproteobacteria;o__Rhizobiales_A_501396;f__Rhizobiaceae_A_499470;g__Aquamicrobium_A_497889	0	0.176412	0.469287	0.307158	0.465156
d__Bacteria;p__Actinobacteriota;c__Actinomycetia;o__Actinomycetales;f__Micrococcaceae;g__Glutamicibacter	0	0.08286	0.440044	0.369367	0.357148
d__Bacteria;p__Bacteroidota;c__Bacteroidia;o__Cytophagales;f__Spirosomaceae;__	0	0	0.015318	0.00388808	0.0993678
d__Bacteria;p__Bacteroidota;c__Bacteroidia;o__Flavobacteriales_877923;f__Flavobacteriaceae;g__Flavobacterium	0	0.215169	0.0710198	0.108866	0.180014
d__Bacteria;p__Verrucomicrobiota;c__Verrucomicrobiae;o__Verrucomicrobiales;f__Verrucomicrobiaceae;g__Prosthecobacter	0	0.0775142	0.0849452	0.0427688	0.270741
d__Bacteria;p__Proteobacteria;c__Alphaproteobacteria;o__Rhodobacterales;f__Rhodobacteraceae;g__Fuscovulum	0	0.0334113	0.0417763	0.053137	0.12529
d__Bacteria;p__Proteobacteria;c__Alphaproteobacteria;o__Caulobacterales;f__TH1-2;g__Terricaulis_486962	0	0.0400935	0.0362061	0.0686893	0.172814
d__Bacteria;p__Proteobacteria;c__Gammaproteobacteria;o__Enterobacterales_A_737866;f__Enterobacteriaceae_A;g__Citrobacter_A_692098	0	0.263281	0.045954	0.0414728	0.0345627
d__Bacteria;p__Proteobacteria;c__Gammaproteobacteria;o__DSM-16500;f__DSM-16500;g__Aquicella_A	0	0.0895423	0.100263	0.0920178	0.100808
d__Bacteria;p__Proteobacteria;c__Gammaproteobacteria;o__Pseudomonadales_650611;f__Pseudomonadaceae;g__Pseudomonas_E_647464	0	0.853993	0.162928	0.129603	0.144011
d__Bacteria;p__Proteobacteria;c__Alphaproteobacteria;o__Caulobacterales;f__Hyphomonadaceae;g__Hyphomonas	0	0.0547945	0.0751974	0.0622092	0.0345627
d__Bacteria;p__Campylobacterota;c__Campylobacteria;o__Campylobacterales;f__Helicobacteraceae;g__Helicobacter_C_479931	0	0	0	0	0
d__Bacteria;p__Firmicutes_A;c__Clostridia_258483;o__Lachnospirales;f__Lachnospiraceae;g__Ruminococcus_B	0	0.0173739	0	0.199588	0
d__Bacteria;p__Proteobacteria;c__Alphaproteobacteria;o__Rhizobiales_A_502138;f__Devosiaceae;g__Devosia_A_502124	0	0.097561	0.423333	0.377143	0.354268
d__Bacteria;p__Actinobacteriota;c__Actinomycetia;o__Actinomycetales;f__Beutenbergiaceae;g__Beutenbergia	0	0.0441029	0.0445614	0.0207364	0.0302424
d__Bacteria;p__Actinobacteriota;c__Actinomycetia;o__Motilibacterales;f__Motilibacteraceae;g__Vallicoccus	0	0.0227197	0.0250658	0.0272165	0.0316825
d__Bacteria;p__Bacteroidota;c__Bacteroidia;o__Cytophagales;f__Spirosomaceae;g__Ravibacter	0	0.109589	0.406623	1.03423	0.293783
d__Bacteria;p__Firmicutes_A;c__Clostridia_258483;o__Lachnospirales;f__Lachnospiraceae;g__Agathobacter_164117	0	0.0360842	0.321678	0.0181444	0
d__Bacteria;p__Actinobacteriota;c__Acidimicrobiia_401430;o__Acidimicrobiales;f__Iamiaceae;g__Iamia	0	0.0427665	0.0389912	0.0388807	0.0820864
d__Bacteria;p__Hydrogenedentota;c__Hydrogenedentia;o__Hydrogenedentiales;f__CAITNO01;g__SLFT01	0	0.0427665	0.064057	0.050545	0.211697
d__Bacteria;p__Patescibacteria;c__Saccharimonadia;o__Saccharimonadales;f__Nanosynbacteraceae;g__Nanosynbacter	0	0	0	0	0
d__Bacteria;p__Proteobacteria;c__Alphaproteobacteria;o__Rhizobiales_A_501396;f__Rhizobiaceae_A_499470;g__Pseudochrobactrum	0	0.506515	0.121151	0.0790575	0.0806463
d__Bacteria;p__Firmicutes_B_370539;c__Peptococcia;o__Peptococcales;f__Desulfonisporaceae;g__Desulfonispora	0	0.0841965	0.0765899	0.0583211	0.0921672
d__Bacteria;p__Proteobacteria;c__Alphaproteobacteria;o__Rhodobacterales;f__Rhodobacteraceae;g__Gemmobacter_B	0	0.0694955	0.0751974	0.0388807	0.0561644
d__Bacteria;p__Proteobacteria;c__Gammaproteobacteria;o__Berkiellales;f__Berkiellaceae;g__Berkiella_A	0	0.0547945	0.0529167	0.123122	0.449315
d__Bacteria;p__Patescibacteria;c__Saccharimonadia;o__Saccharimonadales;f__Saccharimonadaceae;g__SZUA-359	0	0.0106916	0.0111404	0.00777615	0.012961
d__Bacteria;p__Proteobacteria;c__Alphaproteobacteria;o__Rhodobacterales;f__Rhodobacteraceae;g__Wagnerdoeblera_494310	0	0.0200468	0.0543092	0.0246245	0.0273621
d__Bacteria;p__Bacteroidota;c__Bacteroidia;o__Chitinophagales;f__Chitinophagaceae_966727;g__Agriterribacter	0	0.0213832	0.0194956	0.0272165	0.139691
d__Bacteria;p__Proteobacteria;c__Gammaproteobacteria;o__Burkholderiales_592522;f__Burkholderiaceae_A_592522;g__Diaphorobacter_A_589305	0	0.0775142	0.327248	0.292902	0.0835266
d__Bacteria;p__Firmicutes_A;c__Clostridia_258483;o__Oscillospirales;f__Acutalibacteraceae;g__Ruminococcus_E	0	0.191113	0.182423	0	0.168493
d__Bacteria;p__Proteobacteria;c__Alphaproteobacteria;o__Geminicoccales;f__Geminicoccaceae;g__Arboricoccus	0	0.0173739	0.0139254	0.0181444	0.0835266
d__Bacteria;p__Firmicutes_C;c__Negativicutes;o__Veillonellales;f__Megasphaeraceae;g__Megasphaera_A_38685	0	0.577347	0	0	0.244819
d__Bacteria;p__Proteobacteria;c__Gammaproteobacteria;o__Burkholderiales_597439;f__Usitatibacteraceae;__	0	0	0	0	0
d__Bacteria;p__Firmicutes_A;c__Clostridia_258483;o__Lachnospirales;f__Lachnospiraceae;g__Fusicatenibacter	0	0	0.0988707	0.0220324	0.0345627
d__Bacteria;p__Proteobacteria;c__Gammaproteobacteria;o__Burkholderiales_597437;f__Casimicrobiaceae;g__Casimicrobium	0	0	0	0	0
d__Bacteria;p__Firmicutes_A;c__Clostridia_258483;o__Lachnospirales;f__Lachnospiraceae;g__Lachnospira	0	0.0374206	0.00974781	1.13143	0
d__Bacteria;p__Proteobacteria;c__Gammaproteobacteria;o__Enterobacterales_A_737866;f__Pasteurellaceae;g__Haemophilus_A	0	0	0	0	0
d__Bacteria;p__Firmicutes_A;c__Clostridia_258483;o__Lachnospirales;f__Lachnospiraceae;g__Dorea_A	0	0.104243	0.0738049	0.110162	0.0777661
d__Bacteria;p__Actinobacteriota;c__Actinomycetia;o__Actinomycetales;f__Micrococcaceae;g__Rothia	0	0	0	0	0
d__Bacteria;p__Actinobacteriota;c__Actinomycetia;o__Mycobacteriales;f__Mycobacteriaceae;g__Corynebacterium	0	0.0761778	0.516634	0.590987	0.413312
d__Bacteria;p__Bacteroidota;c__Bacteroidia;o__Bacteroidales;f__Dysgonomonadaceae;g__Dysgonomonas	0	0.10558	0.0431689	0.0401768	0.0345627
d__Bacteria;p__Bacteroidota;c__Bacteroidia;o__Chitinophagales;f__Chitinophagaceae_966727;g__Flavihumibacter	0	0.04143	0.0334211	0.0336967	0.167053
d__Bacteria;p__Firmicutes_D;c__Bacilli;o__Staphylococcales;f__Staphylococcaceae;g__Staphylococcus	0	0.00400936	0	0	0.311064
d__Bacteria;p__Firmicutes_C;c__Negativicutes;o__Veillonellales;f__Dialisteraceae;g__Dialister	0	0.570665	0	0	0.352828
d__Bacteria;p__Firmicutes_A;c__Clostridia_258483;o__Christensenellales;f__CAG-74;g__SFMI01	0	0	0	0	0
d__Bacteria;p__Bdellovibrionota_E;c__FAC87;o__UBA2466;f__UBA2466;g__	0	0	0	0	0
d__Bacteria;p__Verrucomicrobiota;c__Verrucomicrobiae;o__Verrucomicrobiales;f__DEV007;__	0	0.0227197	0.0348136	0.0336967	0.308184
d__Bacteria;p__Proteobacteria;c__Alphaproteobacteria;o__Reyranellales;f__Reyranellaceae;g__Reyranella	0	0	0.00696272	0	0
d__Bacteria;p__Bacteroidota;c__Bacteroidia;o__Bacteroidales;f__Dysgonomonadaceae;g__Proteiniphilum	0	0.0775142	0.0292434	0.0453609	0.0417633
d__Bacteria;p__Firmicutes_A;c__Clostridia_258483;o__Oscillospirales;f__Acutalibacteraceae;g__CAG-177	0	0	0	0	0
d__Bacteria;p__Firmicutes_A;c__Clostridia_258483;o__Oscillospirales;f__Oscillospiraceae_88309;g__Vescimonas	0	0.144337	0.0389912	0	0.0619248
d__Bacteria;p__Firmicutes_D;c__Bacilli;o__Staphylococcales;f__Gemellaceae;g__Gemella	0	0.00534581	0	0	0.0100808
d__Bacteria;p__Proteobacteria;c__Gammaproteobacteria;o__Xanthomonadales_613074;f__Xanthomonadaceae_613074;g__Aquimonas	0	0.0200468	0.00696272	0.0155523	0.0201616
d__Bacteria;p__Verrucomicrobiota;c__Verrucomicrobiae;o__Verrucomicrobiales;f__Verrucomicrobiaceae;g__Verrucomicrobium	0	0.0641497	0.217237	0.051841	0.0720057
d__Bacteria;p__Proteobacteria;c__Gammaproteobacteria;o__Xanthomonadales_613063;f__Rhodanobacteraceae_613063;g__Mizugakiibacter	0	0	0	0	0
d__Bacteria;p__Proteobacteria;c__Alphaproteobacteria;o__Rhizobiales_A_501059;f__Rhizobiaceae_A_501059;__	0	0.12429	0.0849452	0.0738734	0.102248
d__Bacteria;p__Proteobacteria;c__Gammaproteobacteria;o__Burkholderiales_592522;f__Burkholderiaceae_A_592522;g__Alicycliphilus	0	0.0360842	0.045954	0.0324006	0.0187215
d__Bacteria;p__Proteobacteria;c__Alphaproteobacteria;o__Rhizobiales_A_501396;f__Rhizobiaceae_A_499470;g__Mesorhizobium_F_497884	0	0	0.0362061	0.0298086	0.0360028
d__Bacteria;p__Proteobacteria;c__Gammaproteobacteria;o__Burkholderiales_597441;f__Methylophilaceae;__	0	0	0	0	0
d__Bacteria;p__Firmicutes_A;c__Clostridia_258483;o__Lachnospirales;f__Lachnospiraceae;g__CAG-603	0	0	0	0	0
d__Bacteria;p__Actinobacteriota;c__Acidimicrobiia_401430;o__Acidimicrobiales;f__Ilumatobacteraceae;__	0	0	0	0	0
d__Bacteria;p__Firmicutes_A;c__Clostridia_258483;o__Oscillospirales;f__Acutalibacteraceae;g__Eubacterium_R	0	0.0481123	0	0.0051841	0.237619
d__Bacteria;p__Actinobacteriota;c__Actinomycetia;o__Mycobacteriales;f__Mycobacteriaceae;g__Tsukamurella	0	0.0133645	0.00696272	0.0051841	0.012961
d__Bacteria;p__Actinobacteriota;c__Acidimicrobiia_401430;o__Acidimicrobiales;f__;g__	0	0	0	0	0.0144011
d__Bacteria;p__Firmicutes_A;c__Clostridia_258483;o__Lachnospirales;f__Lachnospiraceae;g__Bariatricus	0	0.0735048	0	0.00388808	0.334106
d__Bacteria;p__Actinobacteriota;c__Actinomycetia;o__Actinomycetales;f__Microbacteriaceae;g__Leucobacter	0	0.0187103	0.0181031	0.0440649	0.0547243
d__Bacteria;p__Firmicutes_A;c__Clostridia_258483;o__Lachnospirales;f__Lachnospiraceae;g__	0	0	0.00557018	0.152931	0.00432034
d__Bacteria;p__Firmicutes_A;c__Clostridia_258483;o__Lachnospirales;f__Lachnospiraceae;g__Coprococcus_A_121497	0	0	0.0417763	0	0
d__Bacteria;p__Bacteroidota;c__Bacteroidia;o__Flavobacteriales_877923;f__Weeksellaceae;g__Cloacibacterium	0	0.068159	0.0111404	0.0181444	0.0158412
d__Bacteria;p__Bacteroidota;c__Bacteroidia;o__Bacteroidales;f__F082;g__UBA6192	0	0	0	0	0
d__Bacteria;p__Proteobacteria;c__Gammaproteobacteria;o__Burkholderiales_592522;f__Burkholderiaceae_A_592522;g__Piscinibacter	0	0	0	0	0
d__Bacteria;p__Proteobacteria;c__Alphaproteobacteria;o__Caulobacterales;f__Hyphomonadaceae;g__Asprobacter	0	0.00534581	0	0.00648013	0
d__Bacteria;p__Firmicutes_A;c__Clostridia_258483;o__Lachnospirales;f__Lachnospiraceae;g__Lachnoclostridium_B	0	0	0	0	0
d__Bacteria;p__Actinobacteriota;c__Actinomycetia;o__Actinomycetales;f__Actinomycetaceae;g__	0	0	0	0	0
d__Bacteria;p__Proteobacteria;c__Alphaproteobacteria;o__Rhodobacterales;f__Rhodobacteraceae;g__Roseicitreum	0	0	0	0	0
d__Bacteria;p__Actinobacteriota;c__Acidimicrobiia_401430;o__IMCC26256;f__;g__	0	0.00668226	0.0125329	0.0155523	0.00576045
d__Bacteria;p__Proteobacteria;c__Gammaproteobacteria;o__Pseudomonadales_660879;f__Moraxellaceae;g__Acinetobacter	0	0.196458	0.0835527	0.110162	0.118089
d__Bacteria;p__Firmicutes_A;c__Clostridia_258483;o__Lachnospirales;f__Lachnospiraceae;g__UBA9414	0	0.0668226	0	0.0129602	0
d__Bacteria;p__Proteobacteria;c__Alphaproteobacteria;o__Rhizobiales_A_502244;f__Methylopilaceae_502244;g__Ga0077545	0	0.00534581	0.0236732	0.0596172	0.0331226
d__Bacteria;p__Firmicutes_A;c__Clostridia_258483;o__Lachnospirales;f__Lachnospiraceae;g__Roseburia	0	0	0.0222807	0.0155523	0
d__Bacteria;p__Bacteroidota;c__Bacteroidia;o__Chitinophagales;f__Saprospiraceae;g__OLB8	0	0	0	0	0
d__Bacteria;p__Patescibacteria;c__Saccharimonadia;o__Saccharimonadales;f__VXPC01;g__VXPC01	0	0	0	0	0
d__Bacteria;p__Proteobacteria;c__Alphaproteobacteria;o__Rhodobacterales;f__Rhodobacteraceae;g__Gemmobacter_C	0	0.0187103	0	0.0155523	0.0331226
d__Bacteria;p__Acidobacteriota;c__Acidobacteriae;o__Bryobacterales;f__Bryobacteraceae;__	0	0	0.0278509	0.0142563	0
d__Bacteria;p__Proteobacteria;c__Gammaproteobacteria;o__Burkholderiales_592522;f__Burkholderiaceae_A_592522;g__Tepidimonas	0	0	0	0	0
d__Bacteria;p__Proteobacteria;c__Gammaproteobacteria;o__Burkholderiales_592522;f__Burkholderiaceae_A_592522;g__Xenophilus_587476	0	0.0173739	0.0445614	0.0285126	0.0590446
d__Bacteria;p__Proteobacteria;c__Gammaproteobacteria;o__Burkholderiales_595422;f__Burkholderiaceae_A_595422;g__Achromobacter	0	0.211159	0.048739	0.0207364	0.012961
d__Bacteria;p__Firmicutes_A;c__Clostridia_258483;o__Oscillospirales;f__Oscillospiraceae_88309;g__ER4	0	0	0.048739	0	0.100808
d__Bacteria;p__Firmicutes_A;c__Clostridia_258483;o__Oscillospirales;f__Acutalibacteraceae;g__Caproicibacterium	0	0	0	0	0
d__Bacteria;p__Firmicutes_A;c__Clostridia_258483;o__Lachnospirales;f__Lachnospiraceae;g__Anaerostipes	0	0.0280655	0	0.0686893	0
d__Bacteria;p__Campylobacterota;c__Campylobacteria;o__Campylobacterales;f__Arcobacteraceae;g__Aliarcobacter	0	0.0280655	0.00417763	0.00907218	0.012961
d__Bacteria;p__Proteobacteria;c__Alphaproteobacteria;o__Caedimonadales;__;__	0	0.00668226	0.015318	0.0194404	0.0172814
d__Bacteria;p__Firmicutes_A;c__Clostridia_258483;o__Oscillospirales;f__Acutalibacteraceae;g__CAG-488	0	0	0	0	0
d__Bacteria;p__Firmicutes_A;c__Clostridia_258483;o__Peptostreptococcales;f__Peptostreptococcaceae_256921;g__Terrisporobacter	0	0	0	0	0
d__Bacteria;p__Proteobacteria;c__Alphaproteobacteria;o__Rhizobiales_A_501396;f__Rhizobiaceae_A_499470;g__Aquamicrobium_A_498489	0	0	0	0	0
d__Bacteria;p__Bacteroidota;c__Bacteroidia;o__Flavobacteriales_877923;f__Weeksellaceae;g__Moheibacter	0	0.0227197	0.00974781	0.0285126	0.0316825
d__Bacteria;p__Proteobacteria;c__Alphaproteobacteria;o__Caulobacterales;f__Caulobacteraceae;g__Phenylobacterium	0	0	0	0.00388808	0.0172814
d__Bacteria;p__Firmicutes_A;c__Clostridia_258483;o__Oscillospirales;f__Ruminococcaceae;g__Ruminococcus_C_58660	0	0	0.0236732	0	0
d__Bacteria;p__Proteobacteria;c__Gammaproteobacteria;o__Burkholderiales_592522;f__Burkholderiaceae_A_592522;g__Aquabacterium_B_592457	0	0	0	0	0
d__Bacteria;p__Bacteroidota;c__Bacteroidia;o__Cytophagales;f__Cyclobacteriaceae_902095;g__Mariniradius	0	0	0.0111404	0.00388808	0
d__Bacteria;p__Bacteroidota;c__Rhodothermia;o__Balneolales;f__Balneolaceae;g__SW132	0	0.0106916	0.048739	0.0712814	0.0388831
d__Bacteria;p__Firmicutes_D;c__Bacilli;o__Staphylococcales;f__Staphylococcaceae;g__Mammaliicoccus_319278	0	0	0	0	0.0316825
d__Bacteria;p__Bacteroidota;c__Bacteroidia;o__Chitinophagales;f__Chitinophagaceae_966727;g__Niabella	0	0.0133645	0	0.0207364	0.00864068
d__Bacteria;p__Proteobacteria;c__Gammaproteobacteria;o__Xanthomonadales_616012;f__Xanthomonadaceae_616012;g__Chiayiivirga	0	0	0	0	0
d__Bacteria;p__Bacteroidota;c__Bacteroidia;o__Cytophagales;f__Cyclobacteriaceae_900466;g__Chryseolinea	0	0	0	0	0
d__Bacteria;p__Verrucomicrobiota;c__Verrucomicrobiae;o__Verrucomicrobiales;f__Akkermansiaceae;g__Luteolibacter_776538	0	0.014701	0.0654496	0.0220324	0.0604847
d__Bacteria;p__Planctomycetota;c__Planctomycetia;o__Pirellulales;f__Pirellulaceae;g__Laterigemmans	0	0	0	0	0
d__Bacteria;p__Firmicutes_A;c__Clostridia_258483;o__Peptostreptococcales;f__Peptostreptococcaceae_256921;g__Romboutsia_D	0	0	0	0	0
d__Bacteria;p__Firmicutes_A;c__Clostridia_258483;o__Lachnospirales;f__Lachnospiraceae;g__Clostridium_Q_135822	0	0	0	0.102386	0
d__Bacteria;p__Firmicutes_C;c__Negativicutes;o__Selenomonadales;f__Selenomonadaceae_42771;__	0	0	0	0	0
d__Bacteria;p__Firmicutes_A;c__Clostridia_258483;o__Lachnospirales;f__Lachnospiraceae;g__Eubacterium_G	0	0	0.0960856	0.0155523	0
d__Bacteria;p__Firmicutes_A;c__Clostridia_258483;o__TANB77;f__CAG-508;__	0	0	0	0.00388808	0
d__Bacteria;p__Proteobacteria;c__Gammaproteobacteria;o__Burkholderiales_597441;f__Neisseriaceae_563222;__	0	0	0	0	0
d__Bacteria;p__Cyanobacteria;c__Vampirovibrionia;o__Gastranaerophilales;f__Gastranaerophilaceae;__	0	0	0	0	0
d__Bacteria;p__Bacteroidota;c__Kapabacteria;o__Kapabacteriales;f__Kapabacteriaceae;g__OLB6	0	0	0	0	0
d__Bacteria;p__Planctomycetota;c__Planctomycetia;o__Planctomycetales;f__Planctomycetaceae;g__DSVQ01	0	0	0	0	0.00576045
d__Bacteria;p__Bacteroidota;c__Bacteroidia;o__Chitinophagales;f__LD1;g__UBA7692	0	0.00801871	0	0.0051841	0
d__Bacteria;p__Firmicutes_A;c__Clostridia_258483;o__Peptostreptococcales;f__Peptostreptococcaceae_256921;g__Intestinibacter	0	0	0.0208882	0	0
d__Bacteria;p__Verrucomicrobiota;c__Verrucomicrobiae;o__Pedosphaerales;f__J093;__	0	0.00935516	0.0139254	0.0129602	0.0230418
d__Bacteria;p__Proteobacteria;c__Gammaproteobacteria;o__Burkholderiales_595422;f__Burkholderiaceae_A_595422;g__Bordetella_A_593886	0	0.0922152	0.0250658	0.0246245	0.0187215
d__Bacteria;p__Deinococcota;c__Deinococci;o__Deinococcales;f__Trueperaceae;__	0	0.0106916	0.0222807	0.0142563	0.025922
d__Bacteria;p__Firmicutes_D;c__Bacilli;o__Lactobacillales;f__Aerococcaceae;g__Granulicatella	0	0	0	0	0
d__Bacteria;p__Bacteroidota;c__Bacteroidia;o__Bacteroidales;f__Muribaculaceae;g__CAG-1031	0	0	0.00278509	0	0.00432034
d__Bacteria;p__Proteobacteria;c__Gammaproteobacteria;o__Xanthomonadales_616009;f__Xanthomonadaceae_616009;g__Stenotrophomonas_A_615274	0	0.104243	0.030636	0.0194404	0.0144011
d__Bacteria;p__Proteobacteria;c__Gammaproteobacteria;o__Burkholderiales_597441;f__Methylophilaceae;g__Methylotenera_A_557105	0	0	0	0	0
d__Bacteria;p__Firmicutes_A;c__Clostridia_258483;o__Lachnospirales;f__Lachnospiraceae;g__Eubacterium_Q	0	0	0	0	0
d__Bacteria;p__Acidobacteriota;c__Acidobacteriae;o__Bryobacterales;f__Bryobacteraceae;g__	0	0.0173739	0	0.00388808	0.0201616
d__Bacteria;p__Proteobacteria;c__Alphaproteobacteria;o__Micavibrionales;f__Micavibrionaceae;__	0	0.00668226	0.00417763	0	0.0100808
d__Bacteria;p__Firmicutes_C;c__Negativicutes;o__Veillonellales;f__Veillonellaceae;g__Veillonella_A	0	0	0	0.00129603	0
d__Bacteria;p__Firmicutes_C;c__Negativicutes;o__Acidaminococcales;f__Acidaminococcaceae;g__Acidaminococcus	0	0	0	0	0.187215
d__Bacteria;p__Proteobacteria;c__Gammaproteobacteria;o__Burkholderiales_597432;f__Rhodocyclaceae;g__Zoogloea	0	0	0	0	0
d__Bacteria;p__Chloroflexota;c__Anaerolineae;o__Aggregatilineales;f__A4b;g__GCA-2699585	0	0	0	0	0
d__Bacteria;p__Proteobacteria;c__Alphaproteobacteria;o__Rhizobiales_A_501396;f__Rhizobiaceae_A_499470;g__Mesorhizobium_F_497920	0	0	0	0	0
d__Bacteria;p__Actinobacteriota;c__Actinomycetia;o__Actinomycetales;f__Microbacteriaceae;g__Rhodoglobus	0	0	0	0	0
d__Bacteria;p__Chloroflexota;c__Anaerolineae;o__Anaerolineales;f__EnvOPS12;__	0	0	0	0	0
d__Bacteria;p__Chloroflexota;c__Chloroflexia;o__Chloroflexales_407288;f__Roseiflexaceae;g__SDU3-3	0	0	0	0	0
d__Bacteria;p__Firmicutes_A;c__Clostridia_258483;o__Lachnospirales;f__Lachnospiraceae;g__Faecalimonas	0	0.117608	0.0181031	0.0285126	0
d__Bacteria;p__Myxococcota_A_473307;c__Polyangia_463783;o__Polyangiales;f__SG8-38;g__	0	0	0	0	0
d__Bacteria;p__Firmicutes_A;c__Clostridia_258483;o__Lachnospirales;f__Lachnospiraceae;g__Lachnoclostridium_A_130679	0	0	0	0	0
d__Bacteria;p__Bacteroidota;c__Bacteroidia;o__Flavobacteriales_877923;f__Weeksellaceae;g__Kaistella	0	0	0	0	0
d__Bacteria;p__Actinobacteriota;c__Coriobacteriia;o__Coriobacteriales;f__Atopobiaceae;g__Tractidigestivibacter	0	0.0307384	0.00278509	0	0.0691254
d__Bacteria;p__Proteobacteria;c__Alphaproteobacteria;o__Parvibaculales;f__Parvibaculaceae;g__Parvibaculum	0	0.00534581	0.0139254	0	0
d__Bacteria;p__Firmicutes_A;c__Clostridia_258483;o__Oscillospirales;f__Oscillospiraceae_88309;g__Limivicinus	0	0.0227197	0.0724123	0.00907218	0.0691254
d__Bacteria;p__Firmicutes_A;c__Clostridia_258483;o__Oscillospirales;f__Ruminococcaceae;g__	0	0	0	0.00259205	0
d__Bacteria;p__Firmicutes_D;c__Bacilli;o__Erysipelotrichales;f__Erysipelotrichaceae;g__Holdemanella	0	0.0614768	0	0	0.0446435
d__Bacteria;p__Firmicutes_A;c__Clostridia_258483;o__Oscillospirales;f__Acutalibacteraceae;g__CAG-217	0	0	0	0	0
d__Bacteria;p__Proteobacteria;c__Gammaproteobacteria;o__Burkholderiales_597432;f__Rhodocyclaceae;g__Azonexus_595679	0	0	0	0	0
d__Bacteria;p__Proteobacteria;c__Gammaproteobacteria;o__Enterobacterales_A_737866;f__Pasteurellaceae;g__Haemophilus_D_735815	0	0.0320748	0	0.138675	0
d__Bacteria;p__Actinobacteriota;c__Acidimicrobiia_401430;o__Acidimicrobiales;f__Ilumatobacteraceae;g__Ilumatobacter_A	0	0.00935516	0.0111404	0.00648013	0.0144011
d__Bacteria;p__Proteobacteria;c__Gammaproteobacteria;o__Burkholderiales_592524;__;__	0	0.00400936	0	0	0
d__Bacteria;p__Bacteroidota;c__Bacteroidia;o__Chitinophagales;f__Chitinophagaceae_929731;__	0	0.0160374	0.0125329	0.054433	0.012961
d__Bacteria;p__Firmicutes_A;c__Clostridia_258483;o__TANB77;f__CAG-508;g__CAG-793	0	0	0	0	0
d__Bacteria;p__Proteobacteria;c__Gammaproteobacteria;o__Burkholderiales_597441;f__Nitrosomonadaceae;g__Nitrosospira	0	0	0	0	0
d__Bacteria;p__Firmicutes_A;c__Clostridia_258483;o__Lachnospirales;f__Anaerotignaceae;g__Fimicola	0	0	0	0	0
d__Bacteria;p__Proteobacteria;c__Alphaproteobacteria;o__Rhizobiales_A_504705;f__Beijerinckiaceae;__	0	0	0	0	0
d__Bacteria;p__Campylobacterota;c__Campylobacteria;o__Campylobacterales;f__Arcobacteraceae;__	0	0	0	0	0
d__Bacteria;p__Myxococcota_A_437813;c__Polyangia_437813;o__Haliangiales_437813;f__Haliangiaceae_437813;g__	0	0.00400936	0.0696272	0.0116642	0.0172814
d__Bacteria;p__Firmicutes_A;c__Clostridia_258483;o__Oscillospirales;f__Butyricicoccaceae;g__Butyricicoccus_A_77030	0	0	0	0	0
d__Bacteria;p__Proteobacteria;c__Gammaproteobacteria;o__Pseudomonadales_650612;f__Halieaceae;g__	0	0	0	0	0
d__Bacteria;p__Firmicutes_D;c__Bacilli;o__Lactobacillales;f__Enterococcaceae;g__Enterococcus_H_360604	0	0	0	0	0
d__Bacteria;p__Firmicutes_D;c__Bacilli;o__Staphylococcales;f__Salinicoccaceae;g__Jeotgalicoccus_A_310962	0	0	0	0	0.0532842
d__Bacteria;p__Firmicutes_A;c__Clostridia_258483;o__Christensenellales;f__CAG-917;g__CAG-349	0	0	0	0	0
d__Bacteria;p__Proteobacteria;c__Alphaproteobacteria;o__Rhizobiales_A_504705;f__Beijerinckiaceae;g__Alsobacter	0	0	0	0	0
d__Bacteria;p__Proteobacteria;c__Gammaproteobacteria;o__Pseudomonadales_650611;f__Pseudomonadaceae;g__Pseudomonas_F	0	0.0026729	0	0	0
d__Bacteria;p__Patescibacteria;c__Saccharimonadia;o__Saccharimonadales;f__AWTP1-31;g__AWTP1-31	0	0	0	0	0
d__Bacteria;p__Verrucomicrobiota;c__Verrucomicrobiae;o__Opitutales;f__Opitutaceae;g__	0	0	0	0	0.00288023
d__Bacteria;p__Proteobacteria;c__Gammaproteobacteria;o__Burkholderiales_592522;f__Burkholderiaceae_A_592522;g__Limnohabitans_A	0	0	0	0	0
d__Bacteria;p__Bacteroidota;c__Bacteroidia;o__Chitinophagales;f__Saprospiraceae;g__UBA2329	0	0.00801871	0.00696272	0.00648013	0
d__Bacteria;p__Firmicutes_A;c__Clostridia_258483;o__Christensenellales;f__CAG-74;g__Onthenecus	0	0	0.0167105	0	0
d__Bacteria;p__Actinobacteriota;c__Coriobacteriia;o__Coriobacteriales;f__Eggerthellaceae;g__CAG-1427	0	0	0	0	0
d__Bacteria;p__Proteobacteria;c__Gammaproteobacteria;o__Burkholderiales_592522;f__Burkholderiaceae_A_592522;g__Hylemonella_582308	0	0	0	0	0
d__Bacteria;p__Firmicutes_D;c__Bacilli;o__Erysipelotrichales;f__Erysipelotrichaceae;g__UBA2212	0	0.00935516	0.00974781	0.00648013	0.0115209
d__Archaea;p__Halobacteriota;c__Methanosarcinia;o__Methanotrichales;f__Methanotrichaceae;g__Methanothrix_B	0	0	0	0	0
d__Bacteria;p__Proteobacteria;c__Alphaproteobacteria;o__Rhizobiales_A_504723;__;__	0	0	0	0	0
d__Archaea;p__Halobacteriota;c__Methanomicrobia;o__Methanomicrobiales;f__Methanocorpusculaceae;g__Methanocorpusculum	0	0	0	0	0
d__Bacteria;p__Proteobacteria;c__Alphaproteobacteria;o__Rhizobiales_A_504705;f__Xanthobacteraceae_503485;g__Pseudorhodoplanes	0	0.00668226	0	0	0.00864068
d__Bacteria;p__Proteobacteria;c__Gammaproteobacteria;o__Burkholderiales_592522;f__Burkholderiaceae_A_592522;g__Calidifontimicrobium	0	0	0	0	0
d__Bacteria;p__Firmicutes_A;c__Clostridia_258483;o__Lachnospirales;f__Lachnospiraceae;g__CAG-632	0	0	0	0	0
d__Bacteria;p__Proteobacteria;c__Gammaproteobacteria;o__Burkholderiales_592522;f__Burkholderiaceae_A_592522;g__Aquincola	0	0	0	0	0
d__Bacteria;p__Firmicutes_A;c__Clostridia_258483;o__Lachnospirales;f__Lachnospiraceae;g__Coprococcus_A_187866	0	0.0735048	0.00557018	0	0
d__Bacteria;p__Proteobacteria;c__Alphaproteobacteria;o__RF32;f__CAG-239;g__CAJLXD01	0	0	0.0278509	0	0
d__Bacteria;p__Bdellovibrionota_E;c__Bdellovibrionia_A_473294;o__Bdellovibrionales;f__Bdellovibrionaceae;g__	0	0.00400936	0.0111404	0.0103682	0.00720056
d__Bacteria;p__Proteobacteria;c__Alphaproteobacteria;o__RUG11792;f__RUG11792;g__RUG11420	0	0	0	0	0
d__Bacteria;p__Proteobacteria;c__Alphaproteobacteria;o__Sphingomonadales;f__Sphingomonadaceae;g__Sphingomicrobium_483265	0	0	0	0	0
d__Bacteria;p__Proteobacteria;c__Gammaproteobacteria;o__Burkholderiales_595422;f__Burkholderiaceae_A_595422;g__	0	0.0120281	0.0111404	0	0.0331226
d__Bacteria;p__Armatimonadota;c__Fimbriimonadia;o__Fimbriimonadales;f__Fimbriimonadaceae;g__UphvI-Ar2	0	0	0	0	0
d__Bacteria;p__Proteobacteria;c__Gammaproteobacteria;o__Burkholderiales_592524;f__Burkholderiaceae_A_574938;g__Oxalobacter_566322	0	0.0133645	0	0	0
d__Bacteria;p__Firmicutes_A;c__Clostridia_258483;o__Lachnospirales;f__Lachnospiraceae;g__CAG-510	0	0	0	0	0
d__Bacteria;p__Proteobacteria;c__Alphaproteobacteria;o__Micavibrionales;f__Micavibrionaceae;g__UBA1573	0	0	0.0668421	0.0168483	0.0331226
d__Bacteria;p__Proteobacteria;c__Gammaproteobacteria;o__Methylococcales;f__Methylomonadaceae;g__Methylomonas	0	0	0	0	0
d__Bacteria;p__Proteobacteria;c__Alphaproteobacteria;o__Sphingomonadales;f__Sphingomonadaceae;g__Sphingosinicella	0	0	0	0	0
d__Bacteria;p__Bacteroidota;c__Bacteroidia;o__Bacteroidales;f__Marinifilaceae;g__Butyricimonas	0	0.0173739	0	0	0
d__Bacteria;p__Bacteroidota;c__Bacteroidia;o__Bacteroidales;f__Rikenellaceae;g__	0	0	0	0	0
d__Bacteria;p__Firmicutes_A;c__Clostridia_258483;o__Christensenellales;f__CAG-138;__	0	0	0	0	0
d__Bacteria;p__Proteobacteria;c__Alphaproteobacteria;o__Caulobacterales;f__TH1-2;g__VFBF01	0	0	0	0	0
d__Bacteria;p__Firmicutes_D;c__Bacilli;o__Erysipelotrichales;f__Erysipelotrichaceae;g__Faecalibaculum	0	0.0213832	0	0	0.00864068
d__Bacteria;p__Firmicutes_A;c__Clostridia_258483;o__Oscillospirales;f__Ruminococcaceae;g__Anaerotruncus	0	0	0	0.0129602	0
d__Bacteria;p__Firmicutes_A;c__Clostridia_258483;o__Lachnospirales;f__Lachnospiraceae;g__CAG-127	0	0	0	0	0
d__Bacteria;p__Proteobacteria;c__Gammaproteobacteria;o__Burkholderiales_595422;f__Burkholderiaceae_A_595422;g__Pigmentiphaga	0	0	0.00835527	0	0
d__Bacteria;p__Firmicutes_A;c__Clostridia_258483;o__Peptostreptococcales;f__Anaerovoracaceae;g__Eubacterium_M	0	0	0	0	0
d__Bacteria;p__Firmicutes_A;c__Clostridia_258483;o__Lachnospirales;f__Anaerotignaceae;g__	0	0	0	0	0
d__Bacteria;p__Planctomycetota;c__Planctomycetia;o__Pirellulales;f__Lacipirellulaceae;g__Lacipirellula	0	0	0	0	0.00432034
d__Bacteria;p__Proteobacteria;c__Alphaproteobacteria;o__Geminicoccales;f__Geminicoccaceae;g__Geminicoccus	0	0.00668226	0	0.00648013	0
d__Bacteria;p__Proteobacteria;c__Alphaproteobacteria;o__Rhizobiales_A_501396;f__Rhizobiaceae_A_499470;g__Aquamicrobium_A_498490	0	0	0	0	0
d__Bacteria;p__Bacteroidota;c__Bacteroidia;o__Cytophagales;f__Cyclobacteriaceae_902095;g__Algoriphagus	0	0.0280655	0.00974781	0.00388808	0
d__Bacteria;p__Firmicutes_A;c__Clostridia_258483;o__Oscillospirales;f__Ruminococcaceae;g__UBA946	0	0	0	0	0
d__Bacteria;p__Actinobacteriota;c__Actinomycetia;o__Propionibacteriales;f__Propionibacteriaceae;g__Micropruina	0	0	0	0	0
d__Bacteria;p__Actinobacteriota;c__Acidimicrobiia_401430;o__Acidimicrobiales;f__UBA8139;g__Rhabdothermincola	0	0	0	0	0
d__Bacteria;p__Proteobacteria;c__Alphaproteobacteria;o__ATCC43930_507931;f__Stellaceae_507931;g__Stella	0	0.0026729	0	0	0
d__Bacteria;p__Proteobacteria;c__Alphaproteobacteria;o__Ferrovibrionales;f__Ferrovibrionaceae;g__Ferrovibrio	0	0	0	0	0
d__Bacteria;p__Proteobacteria;c__Alphaproteobacteria;o__Caulobacterales;f__TH1-2;g__Terricaulis_486957	0	0	0	0	0
d__Bacteria;p__Firmicutes_A;c__Clostridia_258483;o__Christensenellales;f__Borkfalkiaceae;g__UBA1259	0	0	0	0	0
d__Bacteria;p__Actinobacteriota;c__Actinomycetia;o__Mycobacteriales;f__Mycobacteriaceae;g__Mycobacterium	0	0	0	0	0
d__Bacteria;p__Firmicutes_A;c__Clostridia_258483;o__Lachnospirales;f__Lachnospiraceae;g__Enterocloster	0	0.0748413	0.0222807	0	0.0158412
d__Bacteria;p__Actinobacteriota;c__Actinomycetia;o__Actinomycetales;f__Microbacteriaceae;__	0	0.00935516	0.0264583	0.0168483	0.00864068
d__Bacteria;p__Bacteroidota;c__Bacteroidia;o__Bacteroidales;f__UBA932;g__Bact-08	0	0	0	0	0.00576045
d__Bacteria;p__Proteobacteria;c__Gammaproteobacteria;o__Burkholderiales_592522;f__Burkholderiaceae_A_592522;g__Pseudorhodoferax	0	0	0	0.0103682	0
d__Bacteria;p__Firmicutes_D;c__Bacilli;o__Erysipelotrichales;f__Coprobacillaceae;g__Catenibacterium	0	0	0	0	0.0734458
d__Bacteria;p__Firmicutes_A;c__Clostridia_258483;o__Oscillospirales;f__Ruminococcaceae;g__UBA1394	0	0.0120281	0	0.0103682	0
d__Bacteria;p__Gemmatimonadota;c__Gemmatimonadetes;o__Gemmatimonadales;f__Gemmatimonadaceae;g__Gemmatimonas	0	0	0	0	0.00432034
d__Bacteria;p__Firmicutes_A;c__Clostridia_258483;o__Christensenellales;f__CAG-552;g__WRAY01	0	0	0	0	0
d__Bacteria;p__Bacteroidota;c__Bacteroidia;o__AKYH767-A;f__2013-40CM-41-45;g__2013-40CM-41-45	0	0	0	0	0
d__Bacteria;p__Proteobacteria;c__Gammaproteobacteria;o__UBA9339;f__UBA9339;g__UBA9339	0	0	0	0	0
d__Bacteria;p__Firmicutes_A;c__Clostridia_258483;o__Lachnospirales;f__Lachnospiraceae;g__Butyrivibrio_A_180067	0	0	0	0	0
d__Bacteria;p__Firmicutes_A;c__Clostridia_258483;o__Oscillospirales;f__Ruminococcaceae;g__Ruminococcus_D	0	0	0.0389912	0	0
d__Bacteria;p__Firmicutes_A;c__Clostridia_258483;o__Lachnospirales;f__Lachnospiraceae;g__RUG115	0	0	0	0	0
d__Bacteria;p__Chloroflexota;c__Chloroflexia;o__Chloroflexales_407288;f__Roseiflexaceae;g__Roseiflexus	0	0.00534581	0	0	0.00432034
d__Bacteria;p__Firmicutes_A;c__Clostridia_258483;o__Lachnospirales;f__Lachnospiraceae;g__TWA4	0	0	0	0	0
d__Bacteria;p__Planctomycetota;c__Planctomycetia;o__Planctomycetales;f__Planctomycetaceae;__	0	0	0	0	0
d__Bacteria;p__Firmicutes_A;c__Clostridia_258483;o__Lachnospirales;f__Lachnospiraceae;g__Sporofaciens	0	0	0	0	0
d__Bacteria;p__Spirochaetota;c__Spirochaetia;o__Sphaerochaetales;f__;g__	0	0	0	0	0
d__Bacteria;p__Proteobacteria;c__Gammaproteobacteria;o__Burkholderiales_592522;f__Burkholderiaceae_A_592522;g__RS62	0	0	0	0	0
d__Bacteria;p__Proteobacteria;c__Gammaproteobacteria;o__Burkholderiales_595422;f__Burkholderiaceae_A_595422;g__Castellaniella	0	0.0120281	0.00696272	0.00129603	0.0144011
d__Bacteria;p__Proteobacteria;c__Gammaproteobacteria;o__Xanthomonadales_613067;f__Rhodanobacteraceae_613067;g__Tahibacter	0	0.0441029	0	0.00129603	0.00144011
d__Bacteria;p__Proteobacteria;c__Gammaproteobacteria;o__Burkholderiales_597441;f__Neisseriaceae_563222;g__Neisseria_563205	0	0	0	0	0
d__Bacteria;p__Firmicutes_A;c__Clostridia_258483;o__Peptostreptococcales;f__Acidaminobacteraceae;g__Fusibacter_C	0	0.00668226	0	0	0
d__Bacteria;p__Firmicutes_A;c__Clostridia_258483;o__Oscillospirales;f__CAG-272;g__RUG13077	0	0	0	0	0
d__Bacteria;p__Proteobacteria;c__Gammaproteobacteria;o__Pseudomonadales_650611;f__Pseudomonadaceae;__	0	0.00133645	0	0	0.00864068
d__Bacteria;p__Actinobacteriota;c__Actinomycetia;o__Actinomycetales;f__Micrococcaceae;g__Enteractinococcus	0	0	0	0	0
d__Bacteria;p__Proteobacteria;c__Gammaproteobacteria;o__Burkholderiales_595427;f__Burkholderiaceae_A_595427;g__Mesosutterella	0	0.068159	0	0	0
d__Bacteria;p__Proteobacteria;c__Gammaproteobacteria;o__Enterobacterales_A_737866;f__Pasteurellaceae;g__Rodentibacter_A_734545	0	0	0	0	0
d__Bacteria;p__Actinobacteriota;c__Actinomycetia;o__Actinomycetales;f__Dermatophilaceae_390796;g__Dermatophilus	0	0	0	0	0
d__Bacteria;p__Proteobacteria;c__Gammaproteobacteria;o__Burkholderiales_595425;f__Burkholderiaceae_A_595425;g__	0	0	0	0	0
d__Bacteria;p__Firmicutes_A;c__Clostridia_258483;o__Lachnospirales;f__Lachnospiraceae;g__Eisenbergiella	0	0.0240561	0	0	0
d__Bacteria;p__Firmicutes_A;c__Clostridia_258483;o__Peptostreptococcales;f__Filifactoraceae_235894;g__Acetoanaerobium	0	0.00935516	0	0.0129602	0
d__Bacteria;p__Firmicutes_A;c__Clostridia_258483;o__Lachnospirales;f__Lachnospiraceae;g__Clostridium_Q_134526	0	0	0	0	0
d__Bacteria;p__Firmicutes_A;c__Clostridia_258483;o__Lachnospirales;f__Lachnospiraceae;g__Catonella	0	0	0	0	0
d__Bacteria;p__Firmicutes_A;c__Clostridia_258483;o__Lachnospirales;f__Lachnospiraceae;g__Kineothrix	0	0.0026729	0.0348136	0	0
d__Bacteria;p__Firmicutes_D;c__Bacilli;o__Erysipelotrichales;f__Erysipelotrichaceae;g__C-19	0	0.00801871	0	0	0
d__Bacteria;p__Proteobacteria;c__Alphaproteobacteria;o__RF32;f__CAG-239;g__CAG-267	0	0	0	0	0
d__Bacteria;p__Actinobacteriota;c__Coriobacteriia;o__Coriobacteriales;f__Eggerthellaceae;g__Senegalimassilia	0	0	0	0	0
d__Bacteria;p__Cyanobacteria;c__Vampirovibrionia;o__Gastranaerophilales;f__Gastranaerophilaceae;g__UBA2813	0	0	0	0	0
d__Bacteria;p__Proteobacteria;c__Alphaproteobacteria;o__Rhizobiales_A_501059;f__Rhizobiaceae_A_501059;g__Ensifer	0	0.0400935	0	0	0
d__Bacteria;p__Actinobacteriota;c__Actinomycetia;o__Propionibacteriales;f__Propionibacteriaceae;g__Brevilactibacter	0	0	0	0	0
d__Bacteria;p__Firmicutes_D;c__Bacilli;o__RF39;f__UBA660;g__CAG-417	0	0	0	0	0
d__Bacteria;p__Cyanobacteria;c__Vampirovibrionia;o__Gastranaerophilales;f__Gastranaerophilaceae;g__	0	0	0	0	0
d__Bacteria;p__Patescibacteria;c__Saccharimonadia;o__Saccharimonadales;f__UBA10027;g__SDRW01	0	0	0	0	0
d__Bacteria;p__Proteobacteria;c__Gammaproteobacteria;o__Enterobacterales_A_737866;f__Enterobacteriaceae_A;g__Proteus	0	0	0	0	0
d__Bacteria;p__Proteobacteria;c__Gammaproteobacteria;o__Burkholderiales_592522;f__Burkholderiaceae_A_592522;g__Aquabacterium_A	0	0	0	0	0
d__Bacteria;p__Firmicutes_D;c__Bacilli;o__RF39;f__UBA660;g__CAG-302	0	0	0.015318	0	0
d__Bacteria;p__Actinobacteriota;c__Actinomycetia;o__Actinomycetales;f__Micrococcaceae;__	0	0	0	0	0.00576045
d__Bacteria;p__Planctomycetota;c__Planctomycetia;o__Pan216;f__Pan216;g__Pan216	0	0	0	0	0
d__Bacteria;p__Firmicutes_A;c__Clostridia_258483;o__Lachnospirales;f__Lachnospiraceae;g__Cuneatibacter	0	0	0	0	0
d__Bacteria;p__Actinobacteriota;c__Actinomycetia;o__Actinomycetales;f__Microbacteriaceae;g__Agromyces_B_382064	0	0	0.0181031	0	0.0172814
d__Bacteria;p__Firmicutes_A;c__Clostridia_258483;o__Lachnospirales;f__Lachnospiraceae;g__1XD42-69	0	0	0	0	0.00720056
d__Bacteria;p__Proteobacteria;c__Gammaproteobacteria;o__Burkholderiales_592524;f__Burkholderiaceae_A_580492;g__Ralstonia	0	0	0	0	0
d__Bacteria;p__Bacteroidota;c__Bacteroidia;o__Chitinophagales;f__Chitinophagaceae_929733;g__OLB11	0	0	0	0	0
d__Bacteria;p__Firmicutes_D;c__Bacilli;o__Erysipelotrichales;f__Erysipelotrichaceae;g__Amedibacterium	0	0	0	0	0
d__Bacteria;p__Actinobacteriota;c__Actinomycetia;o__Actinomycetales;f__Microbacteriaceae;g__Microcella	0	0	0	0	0
d__Bacteria;p__Firmicutes_A;c__Clostridia_258483;o__Peptostreptococcales;f__Anaerovoracaceae;g__	0	0	0	0	0.00576045
d__Bacteria;p__Patescibacteria;c__Dojkabacteria;o__J137;f__J137;g__J137	0	0	0	0	0
d__Bacteria;p__Patescibacteria;c__Saccharimonadia;o__Saccharimonadales;f__Nanosyncoccaceae;g__UBA2834	0	0	0	0	0
d__Bacteria;p__Fusobacteriota;c__Fusobacteriia;o__Fusobacteriales_993777;f__Leptotrichiaceae;g__	0	0	0	0	0
d__Bacteria;p__Firmicutes_A;c__Clostridia_258483;o__Oscillospirales;f__UBA644;g__UBA644	0	0.014701	0	0	0.0100808
d__Bacteria;p__Firmicutes_A;c__Clostridia_258483;o__Lachnospirales;f__Lachnospiraceae;g__Bacteroides_F	0	0	0	0	0
d__Bacteria;p__Proteobacteria;c__Gammaproteobacteria;o__Lysobacterales_613075;f__Lysobacteraceae_613075;g__Pseudomarimonas	0	0	0	0	0
d__Bacteria;p__Firmicutes_A;c__Clostridia_258483;o__Lachnospirales;f__Lachnospiraceae;g__CAG-317_146760	0	0.0160374	0	0	0
d__Bacteria;p__Bacteroidota;c__Bacteroidia;o__Flavobacteriales_877923;f__Weeksellaceae;g__Planobacterium	0	0	0.00835527	0.00907218	0.00720056
d__Bacteria;p__Proteobacteria;c__Gammaproteobacteria;o__Burkholderiales_592522;f__Burkholderiaceae_A_592522;g__Xenophilus_589872	0	0	0	0	0
d__Bacteria;p__Chlamydiota;c__Chlamydiia;o__Chlamydiales_778124;f__Parachlamydiaceae;__	0	0	0	0.00388808	0
d__Bacteria;p__Firmicutes_A;c__Clostridia_258483;o__Lachnospirales;f__Lachnospiraceae;g__CAG-56	0	0	0	0	0
d__Bacteria;p__Firmicutes_D;c__Bacilli;o__Erysipelotrichales;f__Erysipelotrichaceae;g__Dielma	0	0.026729	0.0125329	0	0
d__Bacteria;p__Bacteroidota;c__Bacteroidia;o__Sphingobacteriales;f__Sphingobacteriaceae;g__Parapedobacter	0	0.00801871	0.00974781	0.00777615	0.00288023
d__Bacteria;p__Verrucomicrobiota;c__Verrucomicrobiae;o__Verrucomicrobiales;f__Akkermansiaceae;__	0	0	0.00557018	0	0.00432034
d__Bacteria;p__Firmicutes_A;c__Clostridia_258483;o__Lachnospirales;f__Lachnospiraceae;g__Copromonas	0	0.04143	0	0	0
d__Bacteria;p__Firmicutes_A;c__Clostridia_258483;__;__;__	0	0	0.00417763	0	0
d__Bacteria;p__Firmicutes_D;c__Bacilli;o__RFN20;f__CAG-826;g__UBA3207	0	0	0	0	0
d__Bacteria;p__Proteobacteria;c__Alphaproteobacteria;o__Rickettsiales;f__Rickettsiaceae;g__	0	0	0	0	0
d__Bacteria;p__Firmicutes_D;c__Bacilli;o__RF39;f__UBA660;g__CAG-605	0	0	0	0	0
d__Bacteria;p__Firmicutes_A;c__Clostridia_258483;o__Christensenellales;f__CAG-138;g__RUG472	0	0	0	0	0
d__Bacteria;p__Chloroflexota;c__Anaerolineae;o__Caldilineales;f__Caldilineaceae;g__Bin5	0	0	0	0	0
d__Bacteria;p__Firmicutes_A;c__Clostridia_258483;o__Peptostreptococcales;f__Peptostreptococcaceae_256921;__	0	0	0	0.00648013	0.00432034
d__Bacteria;p__Gemmatimonadota;c__Gemmatimonadetes;o__Gemmatimonadales;f__Gemmatimonadaceae;g__JAABRT01	0	0	0	0	0
d__Bacteria;p__Firmicutes_D;c__Bacilli;o__RFN20;f__;g__	0	0	0	0	0
d__Bacteria;p__Firmicutes_A;c__Clostridia_258483;o__Clostridiales;f__Clostridiaceae_222000;g__Proteiniclasticum	0	0.0160374	0	0	0
d__Bacteria;p__Actinobacteriota;c__Coriobacteriia;o__Coriobacteriales;f__Eggerthellaceae;__	0	0.00935516	0.0167105	0	0
d__Bacteria;p__Firmicutes_A;c__Clostridia_258483;o__Lachnospirales;f__Lachnospiraceae;g__Porcincola	0	0	0	0.0103682	0
d__Bacteria;p__Firmicutes_A;c__Clostridia_258483;o__Lachnospirales;f__Lachnospiraceae;g__Butyribacter	0	0	0	0	0
d__Bacteria;p__Firmicutes_D;c__Bacilli;o__Erysipelotrichales;f__Erysipelotrichaceae;g__Faecalitalea	0	0	0	0	0
d__Bacteria;p__Verrucomicrobiota;c__Kiritimatiellae_777934;o__RFP12;f__UBA1067;__	0	0	0	0	0
d__Bacteria;p__Proteobacteria;c__Gammaproteobacteria;o__;f__;g__	0	0	0	0	0.00288023
d__Bacteria;p__Proteobacteria;c__Gammaproteobacteria;o__Pseudomonadales_650612;f__Cellvibrionaceae;g__Cellvibrio	0	0	0	0	0
d__Bacteria;p__Proteobacteria;c__Alphaproteobacteria;o__Paracaedibacterales;f__Paracaedibacteraceae;__	0	0	0	0	0
d__Bacteria;p__Acidobacteriota;c__Vicinamibacteria;o__Vicinamibacterales;f__Vicinamibacteraceae;g__Luteitalea	0	0	0	0	0
d__Bacteria;p__Proteobacteria;c__Alphaproteobacteria;o__Rhizobiales_A_501059;f__Rhizobiaceae_A_501059;g__Sinorhizobium	0	0.0133645	0	0	0
d__Bacteria;p__Actinobacteriota;c__Actinomycetia;o__Mycobacteriales;f__Mycobacteriaceae;g__Skermania	0	0	0	0	0
d__Bacteria;p__Proteobacteria;c__Gammaproteobacteria;o__Burkholderiales_592572;f__Burkholderiaceae_A_592572;g__	0	0	0	0	0
d__Bacteria;p__Proteobacteria;c__Alphaproteobacteria;o__Sphingomonadales;f__Sphingomonadaceae;g__Rhizorhabdus_483366	0	0	0	0	0
d__Bacteria;p__Firmicutes_A;c__Clostridia_258483;o__Oscillospirales;f__Acutalibacteraceae;g__Acutalibacter	0	0.00668226	0	0	0
d__Bacteria;p__Firmicutes_A;c__Clostridia_258483;o__Lachnospirales;f__Lachnospiraceae;g__Eubacterium_J	0	0	0	0	0.0201616
d__Bacteria;p__Actinobacteriota;c__Actinomycetia;o__Actinomycetales;f__Actinomycetaceae;g__Scrofimicrobium	0	0	0	0	0
d__Bacteria;p__Armatimonadota;c__Fimbriimonadia;o__Fimbriimonadales;f__Fimbriimonadaceae;g__55-13	0	0	0	0.0051841	0
d__Bacteria;p__Bacteroidota;c__Kapabacteria;__;__;__	0	0.0120281	0	0	0
d__Bacteria;p__Firmicutes_A;c__Clostridia_258483;o__Lachnospirales;f__CAG-274;g__CAG-274	0	0	0.0181031	0	0
d__Bacteria;p__Nitrospirota_A_437815;c__Nitrospiria;o__Nitrospirales;f__Nitrospiraceae;g__Nitrospira_C	0	0	0	0	0
d__Bacteria;p__Actinobacteriota;c__Actinomycetia;o__Mycobacteriales;f__Mycobacteriaceae;g__Gordonia_B_376796	0	0.00801871	0	0.00259205	0
Unassigned;__;__;__;__;__	0	0	0	0	0
d__Bacteria;p__Proteobacteria;c__Gammaproteobacteria;o__Burkholderiales_592522;f__Burkholderiaceae_A_592522;g__Rhodoferax_A_585629	0	0	0	0	0
d__Bacteria;p__Campylobacterota;c__Campylobacteria;o__Campylobacterales;f__Helicobacteraceae;g__Helicobacter_A_479689	0	0	0	0	0
d__Bacteria;p__Planctomycetota;c__Planctomycetia;o__Gemmatales;f__Gemmataceae;g__	0	0	0	0	0
d__Bacteria;p__Firmicutes_D;c__Bacilli;o__RF39;f__UBA660;g__	0	0.00668226	0.00835527	0	0
d__Bacteria;p__Bacteroidota;c__Bacteroidia;o__Flavobacteriales_877923;f__Flavobacteriaceae;g__Capnocytophaga_820688	0	0	0	0	0
d__Bacteria;p__Firmicutes_A;c__Clostridia_258483;o__Christensenellales;f__UBA1242;__	0	0	0	0	0
d__Bacteria;p__Proteobacteria;c__Gammaproteobacteria;o__Enterobacterales_A_737866;f__Pasteurellaceae;g__Haemophilus_D_736121	0	0	0	0	0
d__Bacteria;p__Firmicutes_A;c__Clostridia_258483;o__Tissierellales;f__Tissierellaceae;g__Tissierella_A	0	0.00400936	0	0.0051841	0
d__Bacteria;p__Proteobacteria;c__Gammaproteobacteria;o__Burkholderiales_592524;f__Burkholderiaceae_A_574934;g__Noviherbaspirillum_A_568106	0	0	0	0	0
d__Bacteria;p__Firmicutes_A;c__Clostridia_258483;o__Oscillospirales;f__Ruminococcaceae;g__Harryflintia	0	0	0	0	0
d__Bacteria;p__Firmicutes_D;c__Bacilli;o__Erysipelotrichales;f__Coprobacillaceae;__	0	0	0	0	0
d__Bacteria;p__Firmicutes_A;c__Clostridia_258483;o__Oscillospirales;f__Oscillospiraceae_88309;g__UBA2658	0	0	0	0	0
d__Bacteria;p__Proteobacteria;c__Gammaproteobacteria;o__Xanthomonadales_616009;f__Xanthomonadaceae_616009;g__Arenimonas_613591	0	0.00400936	0.0348136	0.00259205	0
d__Bacteria;p__Firmicutes_A;c__Clostridia_258483;o__Peptostreptococcales;f__Anaerovoracaceae;g__Emergencia	0	0	0	0.0116642	0
d__Bacteria;p__Firmicutes_G;c__SHA-98;o__DTU014;f__DTU014;g__DTU014	0	0	0	0	0
d__Bacteria;p__Proteobacteria;c__Gammaproteobacteria;o__Burkholderiales_597432;f__Rhodocyclaceae;g__Uliginosibacterium_596815	0	0	0	0	0
d__Bacteria;p__Proteobacteria;c__Alphaproteobacteria;o__Geminicoccales;f__Geminicoccaceae;g__HRBIN40	0	0	0	0	0
d__Bacteria;p__Firmicutes_A;c__Clostridia_258483;o__Oscillospirales;f__Oscillospiraceae_88309;g__Oscillibacter	0	0	0	0	0
d__Bacteria;p__Firmicutes_A;c__Clostridia_258483;o__Oscillospirales;f__Acutalibacteraceae;g__UBA6857	0	0	0	0	0
d__Bacteria;p__Firmicutes_A;c__Clostridia_258483;o__Oscillospirales;f__Butyricicoccaceae;g__Pseudobutyricicoccus	0	0	0	0.0051841	0
d__Bacteria;p__Actinobacteriota;c__Coriobacteriia;o__Coriobacteriales;f__Eggerthellaceae;g__Eggerthella	0	0	0	0	0.012961
d__Bacteria;p__Firmicutes_A;c__Clostridia_258483;o__Oscillospirales;f__Ruminococcaceae;g__Massilioclostridium	0	0.0026729	0	0	0
d__Bacteria;p__Firmicutes_A;c__Clostridia_258483;o__Lachnospirales;f__Lachnospiraceae;g__Lachnoanaerobaculum	0	0	0	0	0
d__Bacteria;p__Firmicutes_A;c__Clostridia_258483;o__Oscillospirales;f__Acutalibacteraceae;g__UBA1417	0	0	0	0	0
d__Bacteria;p__Firmicutes_A;c__Clostridia_258483;o__Christensenellales;f__CAG-552;g__	0	0	0	0	0
d__Bacteria;p__Firmicutes_A;c__Clostridia_258483;o__Peptostreptococcales;f__Anaerovoracaceae;__	0	0	0	0	0
d__Bacteria;p__Bdellovibrionota_E;c__UBA2394;o__UBA2394;f__UBA2394;g__REDG01	0	0	0	0	0
d__Bacteria;p__Actinobacteriota;c__Thermoleophilia;o__Solirubrobacterales;f__Solirubrobacteraceae_405308;g__Baekduia	0	0	0	0	0
d__Bacteria;p__Proteobacteria;c__Gammaproteobacteria;o__Burkholderiales_592522;f__Burkholderiaceae_A_592522;g__Inhella	0	0	0	0	0
d__Bacteria;p__Proteobacteria;c__Alphaproteobacteria;o__Rhizobiales_A_504705;f__Labraceae;g__Labrys_504686	0	0	0	0	0
d__Bacteria;p__Actinobacteriota;c__Coriobacteriia;o__Coriobacteriales;f__Eggerthellaceae;g__Adlercreutzia_404257	0	0	0	0	0
d__Bacteria;p__Gemmatimonadota;c__Gemmatimonadetes;o__Gemmatimonadales;f__Gemmatimonadaceae;g__AG11	0	0	0	0	0
d__Bacteria;p__Firmicutes_A;c__Clostridia_258483;o__Lachnospirales;f__Lachnospiraceae;g__Schaedlerella	0	0	0	0.00259205	0
d__Bacteria;p__Firmicutes_A;c__Clostridia_258483;o__Oscillospirales;f__Acutalibacteraceae;g__Caccousia	0	0	0	0	0
d__Bacteria;p__Bdellovibrionota_E;c__Bdellovibrionia_A_473294;o__Bdellovibrionales;f__Bdellovibrionaceae;g__Pseudobdellovibrio	0	0	0	0	0
d__Bacteria;p__Firmicutes_A;c__Clostridia_258483;o__Lachnospirales;f__Lachnospiraceae;g__MD308	0	0	0	0	0
d__Bacteria;p__Firmicutes_D;c__Bacilli;o__Erysipelotrichales;f__Erysipelotrichaceae;g__Holdemania	0	0.0240561	0	0	0
d__Bacteria;p__Firmicutes_A;c__Clostridia_258483;o__Lachnospirales;f__Lachnospiraceae;g__Hungatella_A_128155	0	0	0	0	0
d__Bacteria;p__Bacteroidota;c__Bacteroidia;o__Flavobacteriales_877923;f__UA16;g__ASP10-05a	0	0	0	0.00648013	0
d__Bacteria;p__Firmicutes_A;c__Clostridia_258483;o__Lachnospirales;f__Lachnospiraceae;g__Frisingicoccus	0	0	0	0	0
d__Bacteria;p__Proteobacteria;c__Gammaproteobacteria;o__Enterobacterales_A_737866;f__Enterobacteriaceae_A;g__Morganella	0	0	0	0	0
d__Bacteria;p__Proteobacteria;c__Gammaproteobacteria;o__Burkholderiales_592522;f__Burkholderiaceae_A_592522;g__Comamonas_C	0	0	0.0236732	0	0
d__Bacteria;p__Firmicutes_A;c__Clostridia_258483;o__Peptostreptococcales;f__Natronincolaceae;g__Alkaliphilus_C	0	0	0	0.00907218	0
d__Bacteria;p__Actinobacteriota;c__Thermoleophilia;o__Gaiellales;f__Gaiellaceae;__	0	0	0	0	0
d__Bacteria;p__Firmicutes_A;c__Clostridia_258483;o__Lachnospirales;f__Lachnospiraceae;g__Ventrisoma	0	0	0	0	0
d__Bacteria;p__Firmicutes_A;c__Clostridia_258483;o__Peptostreptococcales;f__Peptostreptococcaceae_256921;g__Paraclostridium	0	0	0	0	0
d__Bacteria;p__Proteobacteria;c__Gammaproteobacteria;o__Thiotrichales_608018;f__Thiotrichaceae_608018;g__Thiothrix_606507	0	0	0	0	0
d__Bacteria;p__Firmicutes_A;c__Clostridia_258483;o__Oscillospirales;f__Ruminococcaceae;g__Pygmaiobacter	0	0	0	0	0
d__Bacteria;p__Bacteroidota;c__Bacteroidia;o__Sphingobacteriales;f__Sphingobacteriaceae;g__A37T11	0	0.00801871	0.00139254	0.0051841	0.00432034
d__Bacteria;p__Firmicutes_A;c__Clostridia_258483;o__Lachnospirales;f__Lachnospiraceae;g__UMGS1375	0	0	0	0	0.0230418
d__Bacteria;p__Proteobacteria;c__Gammaproteobacteria;o__Enterobacterales_A_737866;f__Shewanellaceae_666538;g__Shewanella	0	0	0	0	0
d__Bacteria;p__Firmicutes_A;c__Clostridia_258483;o__Oscillospirales;f__Ruminococcaceae;g__Anaerofilum_74150	0	0	0	0	0
d__Bacteria;p__Proteobacteria;c__Gammaproteobacteria;o__Berkiellales;f__Berkiellaceae;g__	0	0	0	0	0
d__Bacteria;p__Proteobacteria;c__Gammaproteobacteria;o__Burkholderiales_592524;f__Burkholderiaceae_A_574758;g__Pseudoduganella	0	0	0	0	0
d__Bacteria;p__Proteobacteria;c__Gammaproteobacteria;o__Methylococcales;f__Methylomonadaceae;__	0	0	0	0	0
d__Bacteria;p__Firmicutes_D;c__Bacilli;o__Erysipelotrichales;f__Erysipelotrichaceae;g__Merdibacter	0	0	0	0	0
d__Bacteria;p__Actinobacteriota;c__Actinomycetia;o__Mycobacteriales;f__Micromonosporaceae;g__Micromonospora_H_372070	0	0	0	0	0
d__Bacteria;p__Firmicutes_A;c__Clostridia_258483;o__Clostridiales;f__Clostridiaceae_222000;g__Dwaynesavagella	0	0	0	0	0
d__Bacteria;p__Cyanobacteria;c__Cyanobacteriia;o__Cyanobacteriales;f__Coleofasciculaceae_23353;g__SIO2C1	0	0	0	0	0.00288023
d__Bacteria;p__Firmicutes_A;c__Clostridia_258483;o__Peptostreptococcales;f__Peptostreptococcaceae_256921;g__	0	0	0	0	0
d__Bacteria;p__Firmicutes_D;c__Bacilli;o__Lactobacillales;f__Enterococcaceae;g__Enterococcus_I_359104	0	0	0	0	0
d__Bacteria;p__Proteobacteria;c__Alphaproteobacteria;o__Rickettsiales;f__Rickettsiaceae;__	0	0	0	0	0
d__Bacteria;p__Actinobacteriota;c__Actinomycetia;o__Actinomycetales;f__Kineosporiaceae;g__R-H-3	0	0	0	0	0
d__Bacteria;p__Proteobacteria;c__Alphaproteobacteria;o__Rickettsiales;f__;g__	0	0	0	0	0
d__Bacteria;p__Bacteroidota;c__Bacteroidia;o__AKYH767;f__B-17BO;g__UBA4416	0	0	0	0	0
d__Bacteria;p__Proteobacteria;c__Gammaproteobacteria;o__Burkholderiales_597441;f__SCOH01;g__	0	0	0	0	0
d__Bacteria;p__Firmicutes_A;c__Clostridia_258483;o__Oscillospirales;f__CAG-272;g__QALR01	0	0	0	0	0
d__Bacteria;p__Firmicutes_A;c__Clostridia_258483;o__Peptostreptococcales;f__Anaerovoracaceae;g__Anaerovorax	0	0	0	0	0
d__Bacteria;p__Firmicutes_A;c__Clostridia_258483;o__Oscillospirales;f__CAG-272;__	0	0	0	0	0
d__Bacteria;p__Planctomycetota;c__Planctomycetia;o__Pirellulales;f__Pirellulaceae;g__Aureliella	0	0	0	0	0
d__Bacteria;p__Firmicutes_A;c__Clostridia_258483;o__Christensenellales;f__Christensenellaceae;g__	0	0.014701	0	0	0.00432034
d__Bacteria;p__Firmicutes_A;c__Clostridia_258483;o__Clostridiales;f__Clostridiaceae_222000;g__Clostridium_J	0	0.0026729	0	0	0
d__Bacteria;p__Firmicutes_A;c__Clostridia_258483;o__Christensenellales;f__CAG-138;g__PeH17	0	0	0.0194956	0	0
d__Bacteria;p__Actinobacteriota;c__Coriobacteriia;o__Coriobacteriales;f__Eggerthellaceae;g__Adlercreutzia_404199	0	0	0	0	0
d__Bacteria;p__Firmicutes_A;c__Clostridia_258483;o__Christensenellales;f__CAG-138;g__CAG-1024	0	0	0	0	0
d__Bacteria;p__Proteobacteria;c__Alphaproteobacteria;o__Paracaedibacterales;f__Paracaedibacteraceae;g__Paracaedibacter_A_512581	0	0	0	0	0
d__Bacteria;p__Firmicutes_A;c__Clostridia_258483;o__Clostridiales;f__Clostridiaceae_222000;g__Clostridium_P	0	0	0	0	0
d__Bacteria;p__Bacteroidota;c__Bacteroidia;o__Bacteroidales;f__Lentimicrobiaceae;g__Lentimicrobium	0	0	0	0	0
d__Bacteria;p__Proteobacteria;c__Gammaproteobacteria;o__Burkholderiales_597441;f__Thiobacillaceae;g__Thiobacillus	0	0.00400936	0	0	0
d__Bacteria;p__Sumerlaeota;c__Sumerlaeia;o__Sumerlaeales;f__Sumerlaeaceae;g__HGW-BRC1-1	0	0.0026729	0.00278509	0.0142563	0
d__Bacteria;p__Firmicutes_A;c__Clostridia_258483;o__Peptostreptococcales;f__Anaerovoracaceae;g__VUNA01	0	0	0	0	0.0187215
d__Bacteria;p__Actinobacteriota;c__Thermoleophilia;o__Gaiellales;f__Gaiellaceae;g__AC-16	0	0	0	0	0
d__Bacteria;p__Firmicutes_D;c__Bacilli;o__RF39;f__UBA660;g__Coprosoma	0	0	0	0	0
d__Bacteria;p__Proteobacteria;c__Alphaproteobacteria;o__RF32;f__CAG-239;g__Scatocola	0	0	0	0	0
d__Bacteria;p__Acidobacteriota;c__Acidobacteriae;o__VXMN01;f__VXMN01;g__VXMN01	0	0	0	0	0
d__Bacteria;p__Bacteroidota;c__Bacteroidia;o__Flavobacteriales_877923;f__Weeksellaceae;g__Chryseobacterium_796614	0	0	0	0	0
d__Bacteria;p__Actinobacteriota;c__Actinomycetia;o__Actinomycetales;f__Actinomycetaceae;g__Pauljensenia	0	0	0	0	0
d__Bacteria;p__Actinobacteriota;c__Actinomycetia;o__Actinomycetales;__;__	0	0	0	0	0
d__Bacteria;p__Proteobacteria;c__Gammaproteobacteria;o__Xanthomonadales_613067;f__Rhodanobacteraceae_613067;g__Pseudolysobacter	0	0	0	0	0
d__Bacteria;p__Proteobacteria;c__Alphaproteobacteria;o__Rhodobacterales;f__Rhodobacteraceae;g__Pseudogemmobacter	0	0	0	0	0
d__Bacteria;p__Firmicutes_A;c__Clostridia_258483;o__Oscillospirales;f__Ruminococcaceae;g__QAMM01	0	0	0	0	0
d__Bacteria;p__Actinobacteriota;c__Acidimicrobiia_401430;o__Acidimicrobiales;f__Ilumatobacteraceae;g__Desertimonas	0	0	0	0	0
d__Bacteria;p__Proteobacteria;c__Gammaproteobacteria;o__Enterobacterales_A_737866;f__Pasteurellaceae;g__Haemophilus_D_734546	0	0	0	0	0
d__Bacteria;p__Proteobacteria;c__Alphaproteobacteria;o__Ferrovibrionales;f__Ferrovibrionaceae;g__SYSU-D60015	0	0	0	0	0
d__Bacteria;p__Firmicutes_D;c__Bacilli;o__Erysipelotrichales;f__Erysipelotrichaceae;g__UBA9076	0	0	0	0	0
d__Bacteria;p__Proteobacteria;c__Gammaproteobacteria;o__Burkholderiales_592524;f__Burkholderiaceae_A_574758;g__Massilia	0	0	0	0	0
d__Bacteria;p__Acidobacteriota;c__Acidobacteriae;o__Acidobacteriales;f__SbA1;g__	0	0	0	0	0
d__Bacteria;p__Proteobacteria;c__Alphaproteobacteria;o__RF32;f__CAG-239;__	0	0	0	0	0
d__Bacteria;p__Patescibacteria;c__Saccharimonadia;o__Saccharimonadales;f__Nanoperiomorbaceae;g__Nanoperiomorbus	0	0	0	0	0
d__Bacteria;p__Firmicutes_D;c__Bacilli;o__Lactobacillales;f__Enterococcaceae;__	0	0	0	0	0
d__Bacteria;p__Chlamydiota;c__Chlamydiia;o__Chlamydiales_778124;f__Parachlamydiaceae;g__Neochlamydia	0	0	0	0.00388808	0
d__Bacteria;p__Firmicutes_A;c__Clostridia_258483;o__Lachnospirales;f__Lachnospiraceae;g__Paralachnospira	0	0.00801871	0	0	0
d__Bacteria;p__Bacteroidota;c__Bacteroidia;o__NS11-12g_892060;f__UKL13-3;g__B1	0	0	0.00557018	0.00648013	0
d__Bacteria;p__Synergistota;c__Synergistia;o__Synergistales;f__Dethiosulfovibrionaceae;g__Pyramidobacter	0	0	0	0	0.0158412
d__Bacteria;p__Acidobacteriota;c__Acidobacteriae;o__Acidobacteriales;f__Gp1-AA117;g__Gp1-AA17	0	0	0	0	0
d__Bacteria;p__Actinobacteriota;c__UBA4738_401450;o__UBA4738;f__HRBIN12;g__AC-51	0	0	0	0	0
d__Bacteria;p__Actinobacteriota;c__Actinomycetia;o__Streptosporangiales;f__Streptosporangiaceae;g__Nonomuraea_394555	0	0	0	0	0
d__Bacteria;p__Proteobacteria;c__Alphaproteobacteria;o__Rhizobiales_A_501582;f__Pleomorphomonadaceae;g__Pleomorphomonas	0	0	0	0	0
d__Bacteria;p__Bacteroidota;c__Bacteroidia;o__Bacteroidales;f__Dysgonomonadaceae;g__Seramator	0	0	0	0	0
d__Bacteria;p__Verrucomicrobiota;c__Kiritimatiellae_777934;o__RFP12;f__UBA1067;g__DUPH01	0	0	0	0	0
d__Bacteria;p__Firmicutes_A;c__Clostridia_258483;o__Oscillospirales;f__Ruminococcaceae;g__Fimivivens	0	0	0	0	0
d__Bacteria;p__Firmicutes_D;c__Bacilli;o__Lactobacillales;f__Streptococcaceae;g__Lactococcus_A_343306	0	0	0	0	0
d__Bacteria;p__Patescibacteria;c__Gracilibacteria_12420;o__UBA1369;f__UBA1369;g__UBA1369	0	0	0	0	0
d__Bacteria;p__Actinobacteriota;c__Thermoleophilia;o__Solirubrobacterales;f__Solirubrobacteraceae_405341;__	0	0	0	0	0
d__Bacteria;p__Bacteroidota;c__Bacteroidia;o__AKYH767;f__2-12-FULL-35-15;g__2-12-FULL-35-15	0	0	0	0	0
d__Bacteria;p__Proteobacteria;c__Gammaproteobacteria;o__Burkholderiales_592522;f__Burkholderiaceae_A_592522;g__Polaromonas	0	0	0	0	0
d__Bacteria;p__Planctomycetota;c__Planctomycetia;o__Planctomycetales;f__UBA10511;g__UBA10511	0	0	0	0	0
d__Bacteria;p__Actinobacteriota;c__Actinomycetia;o__Actinomycetales;f__Bifidobacteriaceae;g__Aeriscardovia	0	0	0	0	0
d__Bacteria;p__Firmicutes_D;c__Bacilli;o__Erysipelotrichales;f__Erysipelotrichaceae;g__UBA636	0	0	0	0	0
d__Bacteria;p__Firmicutes_D;c__Bacilli;o__Erysipelotrichales;f__Erysipelotrichaceae;g__Ileibacterium	0	0	0	0	0
d__Bacteria;p__Firmicutes_A;c__Clostridia_258483;o__Lachnospirales;f__Lachnospiraceae;g__Mediterraneibacter_A_155590	0	0.0133645	0	0	0
d__Bacteria;p__Myxococcota_A_473307;c__Polyangia_463783;o__Polyangiales;f__SG8-38;__	0	0	0.00835527	0	0.0144011
d__Bacteria;p__Gemmatimonadota;c__Gemmatimonadetes;o__Gemmatimonadales;f__GWC2-71-9;g__20CM-2-65-7	0	0	0	0	0
d__Bacteria;p__Desulfobacterota_B;c__Binatia;o__UBA9968;f__UBA9968;g__	0	0	0	0	0
d__Bacteria;p__Cyanobacteria;c__Vampirovibrionia;o__Gastranaerophilales;f__Gastranaerophilaceae;g__CAG-196	0	0	0	0	0
d__Bacteria;p__Campylobacterota;c__Campylobacteria;o__Campylobacterales;f__Helicobacteraceae;__	0	0	0	0	0
d__Bacteria;p__Actinobacteriota;c__Actinomycetia;o__Streptomycetales_400645;f__Streptomycetaceae_400641;g__Streptomyces_G_399870	0	0	0	0	0
d__Bacteria;p__Proteobacteria;c__Gammaproteobacteria;o__Burkholderiales_597439;f__Usitatibacteraceae;g__	0	0	0	0	0
d__Bacteria;p__Proteobacteria;c__Gammaproteobacteria;o__Burkholderiales_592522;f__Burkholderiaceae_A_592522;g__Ramlibacter_588642	0	0	0	0	0
d__Bacteria;p__Firmicutes_A;c__Clostridia_258483;o__Christensenellales;f__UBA1242;g__UBA11490	0	0	0	0	0
d__Bacteria;p__Firmicutes_A;c__Clostridia_258483;o__Lachnospirales;f__Lachnospiraceae;g__Fimousia	0	0	0	0	0
d__Bacteria;p__Desulfobacterota_I;c__Desulfobulbia;o__Desulfobulbales;f__Desulfobulbaceae;g__Desulfobulbus_A_451156	0	0	0	0	0
d__Bacteria;p__Bacteroidota;c__Bacteroidia;o__AKYH767-A;f__;g__	0	0	0	0	0
d__Bacteria;p__Proteobacteria;c__Gammaproteobacteria;o__Burkholderiales_592524;f__Burkholderiaceae_A_574870;g__Undibacterium_569862	0	0	0	0	0
d__Bacteria;p__Actinobacteriota;c__Actinomycetia;o__Actinomycetales;f__Dermabacteraceae;g__Brachybacterium	0	0	0	0	0
d__Bacteria;p__Spirochaetota;c__Spirochaetia;o__Treponematales;f__UBA12059;g__UBA12059	0	0.00534581	0	0	0
d__Bacteria;p__Firmicutes_A;c__Clostridia_258483;o__;f__;g__	0	0	0	0.00388808	0
d__Bacteria;p__Actinobacteriota;c__Thermoleophilia;o__Solirubrobacterales;f__70-9;g__67-14	0	0	0.00835527	0	0
d__Bacteria;p__Proteobacteria;c__Gammaproteobacteria;o__Enterobacterales_A_737866;f__Aeromonadaceae;g__Aeromonas	0	0.00668226	0	0	0
d__Bacteria;p__Firmicutes_C;c__Negativicutes;__;__;__	0	0	0	0	0
d__Bacteria;p__Proteobacteria;c__Alphaproteobacteria;o__UBA3830;f__UBA3830;g__UBA3830	0	0	0	0	0
d__Bacteria;p__Proteobacteria;c__Alphaproteobacteria;o__Sphingomonadales;f__Sphingomonadaceae;g__Sphingorhabdus_B_483718	0	0.0120281	0	0	0
d__Bacteria;p__Bacteroidota;c__Bacteroidia;o__Flavobacteriales_877923;f__Crocinitomicaceae;g__Taishania	0	0.00801871	0.00557018	0	0
d__Bacteria;p__Proteobacteria;c__Gammaproteobacteria;o__Burkholderiales_592522;f__Burkholderiaceae_A_592522;g__Ideonella_A_591966	0	0.00668226	0.00278509	0	0
d__Bacteria;p__Actinobacteriota;c__Coriobacteriia;o__Coriobacteriales;f__Atopobiaceae;g__NM07-P-09	0	0.00400936	0	0	0.012961
d__Bacteria;p__Proteobacteria;c__Gammaproteobacteria;o__Enterobacterales_A_737866;f__Enterobacteriaceae_A;g__Buchnera	0	0	0	0	0.00576045
d__Bacteria;p__Firmicutes_A;c__Clostridia_258483;o__Lachnospirales;f__Lachnospiraceae;g__Eubacterium_S	0	0	0	0	0
d__Bacteria;p__Proteobacteria;c__Gammaproteobacteria;o__Burkholderiales_595427;f__Burkholderiaceae_A_595427;g__Turicimonas	0	0	0	0	0
d__Bacteria;p__Acidobacteriota;c__Blastocatellia;o__Pyrinomonadales;f__Pyrinomonadaceae_433871;g__PSRF01	0	0	0	0	0
d__Bacteria;p__Firmicutes_D;c__Bacilli;o__Lactobacillales;f__Enterococcaceae;g__Enterococcus_B	0	0	0	0	0
d__Bacteria;p__Firmicutes_A;c__Clostridia_258483;o__Peptostreptococcales;f__Anaerovoracaceae;g__BX12	0	0	0.00417763	0	0
d__Bacteria;p__Proteobacteria;c__Alphaproteobacteria;o__Rhizobiales_A_504705;f__Beijerinckiaceae;g__Methylosinus	0	0	0	0	0
d__Bacteria;p__Firmicutes_A;c__Clostridia_258483;o__Peptostreptococcales;f__Anaerovoracaceae;g__CAG-238	0	0	0	0	0
d__Bacteria;p__Firmicutes_A;c__Clostridia_258483;o__Christensenellales;f__CAG-138;g__	0	0	0	0	0
d__Bacteria;p__Proteobacteria;c__Alphaproteobacteria;o__Sphingomonadales;f__;g__	0	0	0	0	0
d__Bacteria;p__Firmicutes_A;c__Clostridia_258483;o__Eubacteriales_258471;f__Eubacteriaceae_258449;g__Eubacterium_O_258270	0	0.00534581	0	0	0
d__Bacteria;p__Bdellovibrionota_E;c__Bdellovibrionia_A_470743;o__UBA1018;f__UBA1018;__	0	0	0	0	0
d__Bacteria;p__Firmicutes_A;c__Clostridia_258483;o__Peptostreptococcales;f__Anaerovoracaceae;g__Copromorpha	0	0.00935516	0	0	0.00432034
d__Bacteria;p__Bacteroidota;c__Bacteroidia;o__Cytophagales;f__Spirosomaceae;g__Runella	0	0	0	0	0
d__Bacteria;p__Proteobacteria;c__Gammaproteobacteria;o__Burkholderiales_597432;f__Rhodocyclaceae;g__Propionivibrio	0	0	0	0.00388808	0
d__Bacteria;p__Desulfobacterota_I;c__Desulfovibrionia;o__Desulfovibrionales;f__Desulfovibrionaceae;g__Halodesulfovibrio	0	0	0	0	0
d__Bacteria;p__Firmicutes_A;c__Clostridia_258483;o__Oscillospirales;f__Acutalibacteraceae;g__UMGS1071	0	0	0	0.0103682	0
d__Bacteria;p__Firmicutes_D;c__Bacilli;o__RF39;f__UBA660;g__Onthocola_B	0	0	0	0	0
d__Bacteria;p__Spirochaetota;c__Brachyspirae;o__Brachyspirales;f__Brachyspiraceae;g__Brachyspira	0	0	0	0	0
d__Bacteria;p__Proteobacteria;c__Alphaproteobacteria;o__RF32;f__CAG-239;g__UBA1254	0	0	0	0	0
d__Bacteria;p__Myxococcota_A_473307;c__Polyangia_463783;o__Polyangiales;f__Sandaracinaceae;g__Sandaracinus	0	0	0	0	0
d__Bacteria;p__Proteobacteria;c__Gammaproteobacteria;o__Burkholderiales_597631;f__UBA11063;g__UBA11063	0	0.0106916	0	0	0
d__Bacteria;p__Actinobacteriota;c__Thermoleophilia;o__Solirubrobacterales;f__70-9;__	0	0	0.0111404	0	0
d__Bacteria;p__Bacteroidota;c__Bacteroidia;o__Flavobacteriales_877923;f__Crocinitomicaceae;__	0	0	0	0.00648013	0.00432034
d__Bacteria;p__Actinobacteriota;c__Acidimicrobiia_401430;o__Acidimicrobiales;f__Acidimicrobiaceae_401414;g__Aciditerrimonas	0	0	0	0	0
d__Bacteria;p__Actinobacteriota;c__Actinomycetia;o__Mycobacteriales;f__Pseudonocardiaceae;g__Pseudonocardia	0	0	0	0	0
d__Bacteria;p__Proteobacteria;c__Gammaproteobacteria;o__Burkholderiales_592522;f__Burkholderiaceae_A_592522;g__Variovorax	0	0	0	0	0
d__Bacteria;p__Actinobacteriota;c__Actinomycetia;o__Actinomycetales;f__Micrococcaceae;g__Paenarthrobacter	0	0	0	0	0
d__Bacteria;p__Bdellovibrionota_E;c__Bdellovibrionia_A_470743;o__UBA1018;f__UBA1018;g__	0	0	0	0	0
d__Bacteria;p__Elusimicrobiota;c__Elusimicrobia_984208;o__Elusimicrobiales;f__Elusimicrobiaceae;g__UBA1174	0	0	0	0	0
d__Bacteria;p__Bacteroidota;c__Bacteroidia;o__Flavobacteriales_877923;f__Weeksellaceae;g__Empedobacter_790305	0	0	0	0	0
d__Bacteria;p__Actinobacteriota;c__Actinomycetia;o__Actinomycetales;f__Actinomycetaceae;__	0	0	0	0	0
d__Bacteria;p__Firmicutes_A;c__Clostridia_258483;o__Lachnospirales;f__Lachnospiraceae;g__AM51-8	0	0	0	0	0
d__Bacteria;p__Proteobacteria;c__Gammaproteobacteria;o__Legionellales_A;f__Legionellaceae_A;g__Legionella_C	0	0	0	0	0
d__Bacteria;p__Armatimonadota;c__Fimbriimonadia;o__Fimbriimonadales;f__Fimbriimonadaceae;g__	0	0	0	0	0
d__Bacteria;p__Proteobacteria;c__Alphaproteobacteria;o__Holosporales;f__Holosporaceae;g__40-19	0	0	0	0	0
d__Bacteria;p__Chlamydiota;c__Chlamydiia;o__Chlamydiales_778124;f__Parachlamydiaceae;g__HS-T3	0	0	0	0	0
d__Bacteria;p__Acidobacteriota;c__Holophagae;o__Holophagales;f__Holophagaceae;__	0	0	0	0	0
d__Bacteria;p__Actinobacteriota;c__Actinomycetia;o__Actinomycetales;f__Dermatophilaceae_390796;g__Mobilicoccus	0	0	0	0	0
d__Bacteria;p__Firmicutes_D;c__Bacilli;o__RF39;f__UBA660;g__RUG13038	0	0	0	0	0
d__Bacteria;p__Proteobacteria;c__Gammaproteobacteria;o__Enterobacterales_A_737866;f__Pasteurellaceae;g__Aggregatibacter_736122	0	0	0	0	0
d__Bacteria;p__Proteobacteria;c__Gammaproteobacteria;o__Enterobacterales_A_737866;f__Succinivibrionaceae;__	0	0	0	0	0
d__Bacteria;p__Proteobacteria;c__Gammaproteobacteria;o__Pseudomonadales_660954;f__HTCC2089_660954;g__SZUA-309	0	0	0	0	0
d__Bacteria;p__Proteobacteria;c__Alphaproteobacteria;o__Rhizobiales_A_500471;f__Rhizobiaceae_A_500471;g__Agrobacterium	0	0	0	0	0
d__Bacteria;p__Actinobacteriota;c__Coriobacteriia;o__Coriobacteriales;f__Eggerthellaceae;g__QWKK01	0	0.00935516	0	0	0.00576045
d__Bacteria;p__Firmicutes_D;c__Bacilli;o__RF39;f__UBA660;g__CAG-628	0	0.00534581	0	0	0
d__Bacteria;p__Bacteroidota;c__Bacteroidia;o__Bacteroidales;f__Dysgonomonadaceae;g__Petrimonas	0	0	0.00974781	0.00907218	0.00432034
d__Bacteria;p__Firmicutes_A;c__Clostridia_258483;o__Peptostreptococcales;f__Anaerovoracaceae;g__Eubacterium_T	0	0	0	0	0.0100808
d__Bacteria;p__Actinobacteriota;c__Coriobacteriia;o__Coriobacteriales;f__Eggerthellaceae;g__Berryella	0	0	0	0	0
d__Bacteria;p__Bacteroidota;c__Bacteroidia;o__Cytophagales;f__Cyclobacteriaceae_900466;g__Ohtaekwangia	0	0	0	0	0
d__Bacteria;p__Deferribacterota;c__Deferribacteres;o__Deferribacterales;f__Denitrovibrionaceae;g__	0	0	0	0	0
d__Bacteria;p__Firmicutes_A;c__Clostridia_258483;o__Tissierellales;f__Peptoniphilaceae;g__Finegoldia	0	0	0	0	0
d__Bacteria;p__Acidobacteriota;c__Acidobacteriae;o__Acidoferrales;f__UBA7541;g__QHYU01	0	0	0	0	0
d__Bacteria;p__Acidobacteriota;c__Blastocatellia;o__Pyrinomonadales;f__Pyrinomonadaceae_433871;g__UBA11740	0	0	0	0	0
d__Bacteria;p__Gemmatimonadota;c__Gemmatimonadetes;o__Gemmatimonadales;f__Gemmatimonadaceae;g__Roseisolibacter	0	0	0	0	0
d__Bacteria;p__Proteobacteria;c__Alphaproteobacteria;o__Rhizobiales_A_504705;f__Beijerinckiaceae;g__Microvirga	0	0	0	0	0
d__Bacteria;p__Firmicutes_A;c__Clostridia_258483;o__Peptostreptococcales;f__Anaerovoracaceae;g__RUG11894	0	0	0	0	0
d__Bacteria;p__Proteobacteria;c__Alphaproteobacteria;o__Dongiales;f__Dongiaceae;g__Dongia_507322	0	0	0	0	0
d__Bacteria;p__Firmicutes_A;c__Clostridia_258483;o__Acetivibrionales;f__DSM-8532;g__	0	0	0.00278509	0	0
d__Bacteria;p__Firmicutes_D;c__Bacilli;o__Bacillales_A;f__Planococcaceae;g__Sporosarcina	0	0	0	0	0
d__Bacteria;p__Bacteroidota;c__Bacteroidia;o__Cytophagales;f__Cytophagaceae;g__Cytophaga	0	0	0	0	0
d__Bacteria;p__Firmicutes_A;c__Clostridia_258483;o__Clostridiales;f__Clostridiaceae_222000;__	0	0	0	0.00388808	0
d__Bacteria;p__Patescibacteria;c__UBA1384;o__2-12-FULL-50-11;__;__	0	0	0	0	0
d__Bacteria;p__Verrucomicrobiota;c__Verrucomicrobiae;o__Pedosphaerales;f__UBA1412;g__UBA1412	0	0	0	0	0
d__Bacteria;p__Proteobacteria;c__Alphaproteobacteria;o__Rs-D84_550940;f__CACZYB01;g__CACZYB01	0	0	0	0	0
d__Bacteria;p__Cyanobacteria;c__Vampirovibrionia;o__Gastranaerophilales;f__Gastranaerophilaceae;g__UBA6984	0	0	0	0	0
d__Bacteria;p__Chlamydiota;c__Chlamydiia;o__Chlamydiales_778124;f__Criblamydiaceae;g__Estrella	0	0	0	0	0
d__Bacteria;p__Proteobacteria;c__Gammaproteobacteria;o__Pseudomonadales_660879;f__Moraxellaceae;g__Agitococcus	0	0	0	0	0
d__Bacteria;p__Proteobacteria;c__Gammaproteobacteria;o__Burkholderiales_597441;f__Aquaspirillaceae_561253;g__Rivicola	0	0	0	0	0
d__Bacteria;p__Proteobacteria;c__Gammaproteobacteria;o__Burkholderiales_592522;f__Burkholderiaceae_A_592522;g__Rubrivivax	0	0	0	0	0
d__Bacteria;p__Firmicutes_D;c__Bacilli;o__Lactobacillales;f__Aerococcaceae;g__Facklamia_A_322620	0	0	0	0	0
d__Bacteria;p__Firmicutes_D;c__Bacilli;o__RF39;f__UBA660;g__RUG12438	0	0	0	0	0
d__Bacteria;p__Actinobacteriota;c__Coriobacteriia;o__Coriobacteriales;f__Eggerthellaceae;g__Enteroscipio	0	0	0	0	0
d__Bacteria;p__Firmicutes_A;c__Clostridia_258483;o__Lachnospirales;f__Anaerotignaceae;__	0	0	0	0	0
d__Bacteria;p__Firmicutes_A;c__Clostridia_258483;o__Oscillospirales;f__Acutalibacteraceae;g__Solibaculum	0	0	0	0.00648013	0
d__Bacteria;p__Firmicutes_A;c__Clostridia_258483;o__Oscillospirales;f__Ruminococcaceae;g__Ruthenibacterium	0	0	0	0	0
d__Bacteria;p__Firmicutes_D;c__Bacilli;o__RF39;f__UBA660;__	0	0	0	0	0
d__Bacteria;p__Firmicutes_D;c__Bacilli;o__RFN20;f__CAG-288;g__Scatoplasma	0	0	0	0	0
d__Bacteria;p__Proteobacteria;c__Gammaproteobacteria;o__Burkholderiales_592522;f__Burkholderiaceae_A_592522;g__Caldimonas	0	0	0.00835527	0	0
d__Bacteria;p__Actinobacteriota;c__Coriobacteriia;o__Coriobacteriales;f__Eggerthellaceae;g__Slackia_A	0	0	0.00417763	0	0
d__Bacteria;p__Deinococcota;c__Deinococci;o__Deinococcales;f__Trueperaceae;g__CSSed10-48	0	0.00534581	0	0.00777615	0
d__Bacteria;p__Proteobacteria;c__Gammaproteobacteria;o__Burkholderiales_592522;f__Burkholderiaceae_A_592522;g__Pelomonas	0	0	0	0	0
d__Bacteria;p__Acidobacteriota;c__Thermoanaerobaculia;o__UBA5066;f__;g__	0	0	0	0	0
d__Bacteria;p__Proteobacteria;c__Gammaproteobacteria;o__Steroidobacterales;f__Steroidobacteraceae;g__Steroidobacter_A_608626	0	0	0	0	0
d__Bacteria;p__Firmicutes_D;c__Bacilli;o__Bacillales_B_302584;f__DSM-18226_301387;g__Neobacillus	0	0	0	0	0
d__Bacteria;p__Actinobacteriota;c__Thermoleophilia;o__Gaiellales;f__F1-60-MAGs149;g__F1-60-MAGs149	0	0	0	0	0
d__Bacteria;p__Verrucomicrobiota;c__Verrucomicrobiae;o__Chthoniobacterales;f__Chthoniobacteraceae;g__	0	0	0	0	0
d__Bacteria;p__Proteobacteria;c__Gammaproteobacteria;o__Burkholderiales_597441;f__SG8-41;g__UBA5216	0	0	0	0	0
d__Bacteria;p__Actinobacteriota;c__Coriobacteriia;o__Coriobacteriales;f__Eggerthellaceae;g__ZJ304	0	0	0	0.00259205	0
d__Bacteria;p__Firmicutes_D;c__Bacilli;o__Erysipelotrichales;f__Erysipelotrichaceae;g__Traorella	0	0	0	0	0
d__Bacteria;p__Actinobacteriota;c__Actinomycetia;o__Propionibacteriales;f__Propionibacteriaceae;g__Cutibacterium	0	0	0	0	0
d__Bacteria;p__Actinobacteriota;c__Actinomycetia;o__Propionibacteriales;f__Propionibacteriaceae;g__Arachnia	0	0	0	0	0
d__Bacteria;p__Proteobacteria;c__Alphaproteobacteria;o__Micavibrionales;f__;g__	0	0	0	0	0
d__Bacteria;p__Proteobacteria;c__Alphaproteobacteria;o__RF32;f__CAG-977;g__	0	0	0	0	0
d__Bacteria;p__Proteobacteria;c__Alphaproteobacteria;o__Rs-D84_512864;f__Rs-D84;g__	0	0	0	0	0
d__Bacteria;p__Planctomycetota;c__Planctomycetia;o__Pirellulales;f__Pirellulaceae;g__Pirellula_B_754616	0	0	0	0	0
d__Bacteria;p__Desulfobacterota_I;c__Desulfovibrionia;o__Desulfovibrionales;f__Desulfovibrionaceae;__	0	0	0	0	0
d__Bacteria;p__Firmicutes_A;c__Clostridia_258483;o__Lachnospirales;f__Lachnospiraceae;g__G11	0	0	0	0	0
d__Bacteria;p__Firmicutes_A;c__Clostridia_258483;o__Oscillospirales;f__Ruminococcaceae;g__Soleaferrea	0	0	0	0	0
d__Bacteria;p__Planctomycetota;c__Planctomycetia;o__Gemmatales;f__Gemmataceae;g__Gemmata	0	0	0	0	0
d__Bacteria;p__Firmicutes_A;c__Clostridia_258483;o__Tissierellales;f__Peptoniphilaceae;g__Miniphocibacter	0	0	0	0	0
d__Bacteria;p__Elusimicrobiota;c__Elusimicrobia_984204;o__2-01-FULL-59-12;f__2-01-FULL-59-12;g__2-01-FULL-59-12	0	0	0	0	0
d__Bacteria;p__Firmicutes_D;c__Bacilli;o__Erysipelotrichales;f__Erysipelotrichaceae;g__Erysipelothrix	0	0	0	0	0
d__Bacteria;p__Bacteroidota;c__Bacteroidia;o__Cytophagales;f__Spirosomaceae;g__Lacihabitans	0	0	0	0	0
d__Bacteria;p__Planctomycetota;c__Planctomycetia;o__Gemmatales;__;__	0	0	0	0	0
d__Bacteria;p__Dependentiae;c__Babeliae;o__Babeliales;f__RVW-14;g__	0	0	0	0	0
d__Bacteria;p__Proteobacteria;c__Alphaproteobacteria;o__Rhizobiales_A_504705;f__Xanthobacteraceae_503485;g__Afipia	0	0	0	0	0
d__Bacteria;p__Firmicutes_A;c__Clostridia_258483;o__Tissierellales;f__Sedimentibacteraceae;g__Sedimentibacter	0	0	0	0	0
d__Bacteria;p__Proteobacteria;c__Alphaproteobacteria;o__Rhizobiales_A_501637;f__Kaistiaceae_501637;g__Kaistia	0	0	0	0	0
d__Bacteria;p__Bacteroidota;c__Bacteroidia;o__Chitinophagales;f__Chitinophagaceae_929731;g__UBA1952	0	0	0	0	0
d__Bacteria;p__Sumerlaeota;c__Sumerlaeia;o__Sumerlaeales;f__;g__	0	0	0	0	0
d__Bacteria;p__Firmicutes_A;c__Clostridia_258483;o__Eubacteriales_45227;f__Oscillospiraceae_45227;g__Ructibacterium	0	0	0	0	0
d__Bacteria;p__Firmicutes_D;c__Bacilli;o__Lactobacillales;f__Enterococcaceae;g__Enterococcus_C	0	0	0	0	0
d__Bacteria;p__Actinobacteriota;c__Coriobacteriia;o__Coriobacteriales;f__QAMH01;g__QAMH01	0	0	0	0	0
d__Bacteria;p__Firmicutes_D;c__Bacilli;o__Staphylococcales;f__Staphylococcaceae;__	0	0.00668226	0	0	0
d__Bacteria;p__Bacteroidota;c__Bacteroidia;o__Sphingobacteriales;f__Sphingobacteriaceae;g__Pedobacter_887417	0	0.00668226	0	0	0
d__Bacteria;p__Firmicutes_D;c__Bacilli;o__Acholeplasmatales;f__UBA5453;g__Acholeplasma_E	0	0	0.00417763	0	0.00288023
d__Bacteria;p__Firmicutes_D;c__Bacilli;o__Lactobacillales;f__Lactobacillaceae;g__Weissella_A_338544	0	0	0	0.00648013	0
d__Bacteria;p__Gemmatimonadota;c__Gemmatimonadetes;o__Longimicrobiales;f__RSA9;g__RSA9	0	0	0	0	0.00720056
d__Bacteria;p__Bacteroidota;c__Bacteroidia;o__Bacteroidales;f__Marinilabiliaceae;g__JC017	0	0	0	0	0
d__Bacteria;p__Acidobacteriota;c__Acidobacteriae;o__Bryobacterales;f__Bryobacteraceae;g__Solibacter	0	0	0	0	0
d__Bacteria;p__Actinobacteriota;c__Actinomycetia;o__Mycobacteriales;f__Micromonosporaceae;__	0	0	0	0	0
d__Bacteria;p__Proteobacteria;c__Alphaproteobacteria;o__Rhizobiales_A_504723;f__Im1;g__Rhodoligotrophos	0	0	0	0	0
d__Bacteria;p__Acidobacteriota;c__Blastocatellia;o__Pyrinomonadales;f__Arenimicrobiaceae_433911;g__Arenimicrobium	0	0	0	0	0
d__Bacteria;p__Myxococcota_A_473307;c__Myxococcia;o__Myxococcales;f__Anaeromyxobacteraceae;g__Anaeromyxobacter	0	0	0	0	0
d__Bacteria;p__Acidobacteriota;c__Acidobacteriae;o__20CM-2-55-15;f__20CM-2-55-15;g__DSPE01	0	0	0	0	0
d__Bacteria;p__Acidobacteriota;c__Blastocatellia;o__Pyrinomonadales;f__Pyrinomonadaceae_433912;g__QHXM01	0	0	0	0	0
d__Bacteria;p__Firmicutes_A;c__Clostridia_258483;o__Oscillospirales;f__Acutalibacteraceae;g__Clostridium_E	0	0	0	0	0
d__Bacteria;p__Actinobacteriota;c__Actinomycetia;o__Propionibacteriales;f__Nocardioidaceae;g__Aeromicrobium	0	0	0	0	0
d__Bacteria;p__Deinococcota;c__Deinococci;o__Deinococcales;f__Deinococcaceae;g__Deinococcus_B	0	0	0	0	0
d__Bacteria;p__Proteobacteria;c__Gammaproteobacteria;o__Legionellales_A;f__Legionellaceae_A;__	0	0	0	0	0
d__Bacteria;p__Bacteroidota;c__Bacteroidia;o__Cytophagales;f__;g__	0	0	0	0	0
d__Bacteria;p__Planctomycetota;c__Planctomycetia;__;__;__	0	0	0	0	0
d__Bacteria;p__Firmicutes_D;c__Bacilli;o__Lactobacillales;f__Lactobacillaceae;g__Paucilactobacillus	0	0	0	0	0
d__Bacteria;p__Verrucomicrobiota;c__Verrucomicrobiae;o__Methylacidiphilales;f__UBA1321;g__LW23	0	0	0	0	0
d__Bacteria;p__Proteobacteria;c__Alphaproteobacteria;o__Caulobacterales;f__Parvularculaceae;g__	0	0	0	0	0
d__Bacteria;p__Bacteroidota;c__Kapabacteria;o__Kapabacteriales;f__UBA961;g__UBA961	0	0	0	0	0
d__Bacteria;p__Bacteroidota;c__Bacteroidia;o__Bacteroidales;f__Paludibacteraceae;g__Paludibacter	0	0	0	0	0
d__Bacteria;p__Proteobacteria;c__Gammaproteobacteria;o__Legionellales_A;f__;g__	0	0	0	0	0
d__Bacteria;p__Firmicutes_D;c__Bacilli;o__Lactobacillales;f__Streptococcaceae;g__Lactococcus_A_346120	0	0	0	0	0
d__Bacteria;p__Patescibacteria;c__Saccharimonadia;o__Saccharimonadales;f__OMJO01;g__OMJO01	0	0	0	0	0
d__Bacteria;p__Proteobacteria;c__Gammaproteobacteria;o__Burkholderiales_592524;f__Burkholderiaceae_A_574870;g__Solimicrobium	0	0	0	0	0
d__Bacteria;p__Proteobacteria;c__Alphaproteobacteria;o__Rhodospirillales_505895;f__;g__	0	0	0	0	0
d__Bacteria;p__Firmicutes_A;c__Clostridia_258483;o__Oscillospirales;f__Ruminococcaceae;g__CAG-353	0	0	0	0	0
d__Bacteria;p__Bacteroidota;c__Bacteroidia;o__Flavobacteriales_877923;f__Crocinitomicaceae;g__40-80	0	0	0	0	0
d__Bacteria;p__Verrucomicrobiota;c__Lentisphaeria;o__Victivallales;f__UBA1829;g__UBA1732	0	0	0	0	0
d__Bacteria;p__Firmicutes_A;c__Clostridia_258483;o__Christensenellales;f__UBA1242;g__UBA7862	0	0	0	0	0
d__Bacteria;p__Bacteroidota;c__Bacteroidia;o__Bacteroidales;f__Porphyromonadaceae;g__Porphyromonas_A_859424	0	0	0	0	0
d__Bacteria;p__Actinobacteriota;c__Coriobacteriia;o__Coriobacteriales;__;__	0	0	0	0	0
d__Bacteria;p__Proteobacteria;c__Gammaproteobacteria;o__Pseudomonadales_650611;f__Pseudomonadaceae;g__Pseudomonas_M	0	0	0	0	0
d__Bacteria;p__Patescibacteria;c__Saccharimonadia;o__Saccharimonadales;f__Nanosyncoccaceae;g__Nanosyncoccus	0	0.00534581	0	0.0051841	0
d__Bacteria;p__Patescibacteria;c__JAEDAM01;o__BD1-5;f__UBA6164;g__JAACSU01	0	0.00534581	0.00278509	0	0
d__Bacteria;p__Firmicutes_D;c__Bacilli;o__Paenibacillales;f__Paenibacillaceae_367444;g__Paenibacillus_J_366884	0	0.00534581	0	0	0
d__Bacteria;p__Firmicutes_A;c__Clostridia_258483;o__Lachnospirales;f__Lachnospiraceae;g__Lacrimispora	0	0.00534581	0	0	0
d__Bacteria;p__Firmicutes_A;c__Clostridia_258483;o__Christensenellales;f__Borkfalkiaceae;g__	0	0	0	0.0051841	0
d__Bacteria;p__Proteobacteria;c__Gammaproteobacteria;o__Xanthomonadales_616009;f__Xanthomonadaceae_616009;g__Lysobacter_A_613105	0	0	0	0.0051841	0
d__Bacteria;p__Firmicutes_A;c__Clostridia_258483;o__Peptostreptococcales;f__Peptostreptococcaceae_256921;g__CCUG-7971	0	0	0	0	0.00576045
d__Bacteria;p__Proteobacteria;__;__;__;__	0	0	0	0	0.00576045
d__Bacteria;p__Proteobacteria;c__Gammaproteobacteria;o__Xanthomonadales_616009;f__Xanthomonadaceae_616009;g__Lysobacter_A_615995	0	0	0	0	0
d__Bacteria;p__Firmicutes_D;c__Bacilli;o__Bacillales_B_302584;f__DSM-18226_301387;g__Niallia	0	0	0	0	0
d__Bacteria;p__Nitrospirota_A_437815;c__Nitrospiria;o__Nitrospirales;f__Nitrospiraceae;g__40CM-3-62-11	0	0	0	0	0
d__Bacteria;p__Acidobacteriota;c__Acidobacteriae;o__Acidobacteriales;__;__	0	0	0	0	0
d__Bacteria;p__Gemmatimonadota;c__Gemmatimonadetes;o__Gemmatimonadales;f__Gemmatimonadaceae;g__Gemmatirosa	0	0	0	0	0
d__Bacteria;p__Proteobacteria;c__Alphaproteobacteria;o__Rhizobiales_A_504705;f__Xanthobacteraceae_503485;g__P52-10	0	0	0	0	0
d__Bacteria;p__Actinobacteriota;c__Actinomycetia;o__Streptomycetales_400645;f__Catenulisporaceae;g__Catenulispora	0	0	0	0	0
d__Bacteria;p__Bacteroidota;c__Bacteroidia;o__Chitinophagales;f__Chitinophagaceae_966727;g__Flavisolibacter_B	0	0	0	0	0
d__Bacteria;p__Actinobacteriota;c__Actinomycetia;o__Streptomycetales_400645;f__Streptomycetaceae_400641;__	0	0	0	0	0
d__Bacteria;p__Myxococcota_A_473307;c__Polyangia_463783;o__Polyangiales;f__Polyangiaceae;g__Sorangium	0	0	0	0	0
d__Bacteria;p__Bacteroidota;c__Bacteroidia;o__Chitinophagales;f__Chitinophagaceae_966727;g__Ginsengibacter	0	0	0	0	0
d__Bacteria;p__Methylomirabilota;c__Methylomirabilia;o__Rokubacteriales;f__CSP1-6;g__GWA2-73-35	0	0	0	0	0
d__Bacteria;p__Gemmatimonadota;c__Gemmatimonadetes;o__Gemmatimonadales;__;__	0	0	0	0	0
d__Bacteria;p__Actinobacteriota;c__Actinomycetia;o__Actinomycetales;f__Quadrisphaeraceae;g__	0	0	0	0	0
d__Bacteria;p__Firmicutes_A;c__Clostridia_258483;o__Tissierellales;f__Peptoniphilaceae;g__Fenollaria	0	0	0	0	0
d__Bacteria;p__Firmicutes_A;c__Clostridia_258483;o__Oscillospirales;f__Ruminococcaceae;g__Hydrogenoanaerobacterium	0	0	0	0	0
d__Bacteria;p__Firmicutes_D;c__Bacilli;o__Mycoplasmatales;f__Metamycoplasmataceae;g__Metamycoplasma	0	0	0	0	0
d__Bacteria;p__Patescibacteria;c__WWE3;o__2-01-FULL-39-13;f__2-01-FULL-39-13;g__GCA-002789015	0	0	0	0	0
d__Bacteria;p__Verrucomicrobiota;c__Verrucomicrobiae;o__Opitutales;f__Opitutaceae;g__Cephaloticoccus	0	0.0026729	0	0	0
d__Bacteria;p__Firmicutes_D;c__Bacilli;o__Erysipelotrichales;f__Erysipelotrichaceae;g__Anaerorhabdus	0	0	0	0	0
d__Bacteria;p__Proteobacteria;c__Alphaproteobacteria;o__Rhodospirillales_505895;f__Rhodospirillaceae;g__GCA-2737725	0	0.0026729	0	0	0
d__Bacteria;p__Firmicutes_D;c__Bacilli;o__Lactobacillales;f__Aerococcaceae;__	0	0	0	0	0
d__Archaea;p__Halobacteriota;c__Methanomicrobia;o__Methanomicrobiales;f__Methanospirillaceae;g__Methanospirillum	0	0	0	0	0
d__Bacteria;p__Proteobacteria;c__Gammaproteobacteria;o__Pseudomonadales_650612;f__Cellvibrionaceae;g__Marinagarivorans	0	0	0	0	0
d__Bacteria;p__Firmicutes_A;c__Clostridia_258483;o__Peptostreptococcales;f__Filifactoraceae_235811;g__Proteocatella_235811	0	0	0	0	0
d__Bacteria;p__Bacteroidota;c__Bacteroidia;o__Chitinophagales;f__Saprospiraceae;g__GYS-P2D	0	0	0	0	0
d__Bacteria;p__Planctomycetota;c__UBA1135;o__UBA1135;f__GCA-002686595;g__WYBT01	0	0	0	0	0
d__Bacteria;p__Bacteroidota;c__Bacteroidia;o__Bacteroidales;f__Prolixibacteraceae;g__Mariniphaga	0	0	0	0.00259205	0
d__Bacteria;p__Spirochaetota;c__Spirochaetia;o__Treponematales;f__Treponemataceae;g__Treponema_D	0	0	0	0	0
d__Bacteria;p__Firmicutes_A;c__Clostridia_258483;o__Oscillospirales;f__Oscillospiraceae_88309;g__Onthomonas	0	0	0	0	0
d__Bacteria;p__Firmicutes_A;c__Clostridia_258483;o__Clostridiales;f__Caloramatoraceae;g__Clostridium_AB	0	0	0	0	0
d__Bacteria;p__Actinobacteriota;c__Actinomycetia;o__Actinomycetales;f__Cellulomonadaceae;g__Cellulomonas	0	0	0	0	0
d__Bacteria;p__Proteobacteria;c__Alphaproteobacteria;o__Rhizobiales_A_501396;f__Rhizobiaceae_A_499470;g__Aquamicrobium_A_497883	0	0.00400936	0	0	0
d__Bacteria;p__Actinobacteriota;c__Actinomycetia;o__Actinomycetales;f__Bifidobacteriaceae;__	0	0	0	0	0
d__Bacteria;p__Planctomycetota;c__Planctomycetia;o__Isosphaerales;f__Isosphaeraceae;g__Paludisphaera	0	0	0	0.00388808	0
d__Bacteria;p__Bacteroidota;c__Kapabacteria;o__Kapabacteriales;f__UBA2268;g__PGYR01	0	0	0	0	0
d__Bacteria;p__Firmicutes_A;c__Clostridia_258483;o__Oscillospirales;f__Oscillospiraceae_88309;g__Pseudoflavonifractor_81068	0	0.00400936	0	0	0
d__Bacteria;p__Firmicutes_D;c__Bacilli;o__Erysipelotrichales;f__Erysipelotrichaceae;g__Faecalicoccus	0	0.00400936	0	0	0
d__Bacteria;p__Proteobacteria;c__Gammaproteobacteria;o__Enterobacterales_A_737866;f__Enterobacteriaceae_A;g__Enterobacter_B_713587	0	0.00400936	0	0	0
d__Bacteria;p__Firmicutes_D;c__Bacilli;o__RF39;f__UBA660;g__UBA6985	0	0	0.00417763	0	0
d__Bacteria;p__Firmicutes_A;c__Clostridia_258483;o__Christensenellales;f__Christensenellaceae;__	0	0	0.00417763	0	0
d__Bacteria;p__Acidobacteriota;c__Vicinamibacteria;o__Vicinamibacterales;f__UBA2999;g__Gp6-AA45	0	0	0	0.00388808	0
d__Bacteria;p__Firmicutes_C;c__Negativicutes;o__Veillonellales;f__Megasphaeraceae;g__Caecibacter	0	0	0	0	0.00432034
d__Bacteria;p__Patescibacteria;c__Saccharimonadia;o__Saccharimonadales;f__UBA5946;g__RZYF01	0	0	0	0	0.00432034
d__Bacteria;p__Firmicutes_C;c__Negativicutes;o__Veillonellales;f__Dialisteraceae;g__Allisonella	0	0	0	0	0.00432034
d__Bacteria;p__Actinobacteriota;c__Rubrobacteria;o__Rubrobacterales;f__Rubrobacteraceae;g__	0	0	0	0	0
d__Bacteria;p__Cyanobacteria;c__Cyanobacteriia;o__Cyanobacteriales;__;__	0	0	0	0	0
d__Bacteria;p__Chloroflexota;c__Chloroflexia;__;__;__	0	0	0	0	0
d__Bacteria;p__Actinobacteriota;c__Actinomycetia;o__Propionibacteriales;f__Kribbellaceae;g__Kribbella	0	0	0	0	0
d__Bacteria;p__Proteobacteria;c__Gammaproteobacteria;o__Burkholderiales_592524;f__Burkholderiaceae_A_574934;g__Noviherbaspirillum_A_569121	0	0	0	0	0
d__Bacteria;p__Actinobacteriota;c__Actinomycetia;o__Propionibacteriales;f__Actinopolymorphaceae;g__Actinopolymorpha	0	0	0	0	0
d__Bacteria;p__Proteobacteria;c__Gammaproteobacteria;o__Pseudomonadales_650612;f__Porticoccaceae;g__HB2-32-21	0	0	0	0	0
d__Bacteria;p__Actinobacteriota;c__Acidimicrobiia_401430;o__Acidimicrobiales;f__SIRW01;g__SIRW01	0	0	0	0	0
d__Bacteria;p__Bacteroidota;c__Kapabacteria;o__Kapabacteriales;f__Kapabacteriaceae;__	0	0	0	0	0
d__Bacteria;p__Actinobacteriota;c__Actinomycetia;o__Streptosporangiales;f__Streptosporangiaceae;g__Bog-532	0	0	0	0	0
d__Bacteria;p__Actinobacteriota;c__Actinomycetia;o__Mycobacteriales;f__Pseudonocardiaceae;g__Amycolatopsis_D_380830	0	0	0	0	0
d__Bacteria;p__Planctomycetota;c__Planctomycetia;o__Pirellulales;f__Pirellulaceae;__	0	0	0	0	0
d__Bacteria;p__Planctomycetota;c__Planctomycetia;o__Gemmatales;f__Gemmataceae;g__Limnoglobus	0	0	0	0	0
d__Bacteria;p__Firmicutes_A;c__Clostridia_258483;o__Oscillospirales;f__Ruminococcaceae;g__HUN007	0	0	0	0	0
d__Bacteria;p__Proteobacteria;c__Gammaproteobacteria;o__Pseudomonadales_660879;f__Moraxellaceae;g__Psychrobacter	0	0	0	0	0
d__Bacteria;p__Acidobacteriota;c__Vicinamibacteria;o__Vicinamibacterales;f__Vicinamibacteraceae;__	0	0	0	0	0
d__Bacteria;p__Dependentiae;c__Babeliae;o__Babeliales;f__Vermiphilaceae;g__AWTP1-30	0	0	0	0	0
d__Bacteria;p__Firmicutes_A;c__Clostridia_258483;o__Peptostreptococcales;f__Anaerovoracaceae;g__PHAE01	0	0	0	0	0
d__Bacteria;p__Bacteroidota;c__Bacteroidia;o__Chitinophagales;__;__	0	0	0	0	0
d__Bacteria;p__Bacteroidota;c__Bacteroidia;o__Sphingobacteriales;f__Sphingobacteriaceae;__	0	0	0	0	0
d__Bacteria;p__Actinobacteriota;c__Acidimicrobiia_401430;o__Acidimicrobiales;f__TK06;__	0	0	0	0	0
d__Bacteria;p__Actinobacteriota;c__Thermoleophilia;o__Solirubrobacterales;f__Solirubrobacteraceae_405335;g__Patulibacter	0	0	0	0	0
d__Bacteria;p__Firmicutes_A;c__Clostridia_258483;o__Oscillospirales;f__Ruminococcaceae;g__Marseille-P2935	0	0	0	0	0
d__Bacteria;p__Bdellovibrionota_E;c__Bdellovibrionia_A_473294;o__Bdellovibrionales;f__Bdellovibrionaceae;__	0	0	0	0	0
d__Bacteria;p__Proteobacteria;c__Alphaproteobacteria;o__Caedimonadales;f__Nucleicultricaceae;g__Nucleicultrix	0	0	0	0	0
d__Bacteria;p__Chloroflexota;c__Anaerolineae;o__Caldilineales;f__Caldilineaceae;__	0	0	0	0	0
d__Bacteria;p__Proteobacteria;c__Gammaproteobacteria;o__Enterobacterales_A_737866;f__Alteromonadaceae_665222;g__Alishewanella_662828	0	0	0	0	0
d__Bacteria;p__Planctomycetota;c__Planctomycetia;o__Planctomycetales;f__Planctomycetaceae;g__Caulifigura	0	0	0	0	0
d__Bacteria;p__Proteobacteria;c__Gammaproteobacteria;o__Burkholderiales_597441;f__Methylophilaceae;g__RFPI01	0	0	0	0	0
d__Bacteria;p__Proteobacteria;c__Gammaproteobacteria;o__Legionellales_A;f__Legionellaceae_A;g__	0	0	0	0	0
d__Bacteria;p__Firmicutes_D;c__Bacilli;o__RF39;f__UBA660;g__UBA6448	0	0	0	0	0
d__Bacteria;p__Bacteroidota;c__Bacteroidia;o__Bacteroidales;f__Muribaculaceae;g__SFTJ01	0	0	0	0	0
d__Bacteria;p__Bacteroidota;c__Bacteroidia;o__Bacteroidales;f__Porphyromonadaceae;g__Porphyromonas_A_859423	0	0	0	0	0
d__Bacteria;p__Firmicutes_A;c__Clostridia_258483;o__Oscillospirales;f__Oscillospiraceae_88309;g__WQUU01	0	0	0	0	0
d__Bacteria;p__Firmicutes_A;c__Clostridia_258483;o__Oscillospirales;f__Oscillospiraceae_88309;g__WRMH01	0	0	0	0	0
d__Bacteria;p__Firmicutes_D;c__Bacilli;o__Erysipelotrichales;f__Erysipelotrichaceae;g__Bulleidia	0	0	0	0	0
d__Bacteria;p__Firmicutes_A;c__Clostridia_258483;o__Eubacteriales_258471;f__Anaerofustaceae;g__	0	0	0	0	0
d__Bacteria;p__Firmicutes_A;c__Clostridia_258483;o__Lachnospirales;f__Lachnospiraceae;g__Howardella	0	0	0	0	0
d__Archaea;p__Methanobacteriota_A_1229;c__Methanobacteria;o__Methanobacteriales;f__Methanobacteriaceae;g__Methanobrevibacter_A	0	0	0	0	0
d__Bacteria;p__Firmicutes_A;c__Clostridia_258483;o__Oscillospirales;f__Oscillospiraceae_88309;g__CAG-83	0	0	0	0	0
d__Bacteria;p__Hydrogenedentota;c__Hydrogenedentia;o__Hydrogenedentiales;f__SLHB01;g__PWNM01	0	0	0	0	0
d__Bacteria;p__Firmicutes_D;c__Bacilli;o__Lactobacillales;f__Vagococcaceae;__	0	0	0	0.00259205	0
d__Bacteria;p__Bacteroidota;c__Bacteroidia;o__Chitinophagales;f__Chitinophagaceae_966727;g__UTBCD1	0	0	0	0	0
d__Bacteria;p__Proteobacteria;c__Alphaproteobacteria;o__Rickettsiales;f__UBA1997;g__UBA2645	0	0	0	0	0
d__Bacteria;p__Myxococcota_A_473307;c__Myxococcia;o__Myxococcales;f__Myxococcaceae;__	0	0	0	0	0
d__Bacteria;p__Proteobacteria;c__Gammaproteobacteria;o__DSM-16500;f__DSM-16500;g__UBA4722	0	0	0	0	0
d__Bacteria;p__Bacteroidota;c__Bacteroidia;o__Chitinophagales;f__Chitinophagaceae_929731;g__Edaphobaculum	0	0	0	0	0
d__Bacteria;p__Gemmatimonadota;c__Gemmatimonadetes;o__Gemmatimonadales;f__GWC2-71-9;g__HRBIN33	0	0	0	0	0
d__Archaea;p__Thermoproteota;c__Nitrososphaeria_A;o__Nitrososphaerales;f__Nitrososphaeraceae;g__TA-21	0	0	0	0	0
d__Bacteria;p__Bacteroidota;c__Bacteroidia;o__Chitinophagales;f__Chitinophagaceae_966727;g__Gynurincola	0	0	0	0	0
d__Bacteria;p__Bacteroidota;c__Bacteroidia;o__Cytophagales;f__Hymenobacteraceae;g__Adhaeribacter	0	0	0	0	0
d__Bacteria;p__Actinobacteriota;c__Thermoleophilia;__;__;__	0	0	0	0	0
d__Bacteria;p__Firmicutes_B_370539;c__Desulfitobacteriia;o__Desulfitobacteriales;f__Desulfitobacteriaceae;g__Desulfitobacterium_A	0	0	0	0	0
d__Bacteria;p__Chloroflexota;c__Chloroflexia;o__Chloroflexales_407288;f__Chloroflexaceae;__	0	0	0	0	0
d__Bacteria;p__Acidobacteriota;c__Vicinamibacteria;o__Vicinamibacterales;f__Vicinamibacteraceae;g__Vicinamibacter	0	0	0	0	0
d__Bacteria;p__Bacteroidota;c__Bacteroidia;o__Sphingobacteriales;f__Sphingobacteriaceae;g__Mucilaginibacter_A	0	0	0	0	0
d__Bacteria;p__Chloroflexota;c__Limnocylindria;o__P2-11E;f__P2-11E;g__CF-39	0	0	0	0	0
d__Bacteria;p__Cyanobacteria;c__Vampirovibrionia;o__Obscuribacterales;f__Obscuribacteraceae;g__QKMZ01	0	0	0	0	0
d__Bacteria;p__Myxococcota_A_437813;c__Polyangia_437813;o__Haliangiales_437813;f__Haliangiaceae_437813;g__Kofleria	0	0	0	0	0
d__Bacteria;p__Proteobacteria;c__Gammaproteobacteria;o__Burkholderiales_597441;f__SHXO01;g__SHXO01	0	0	0	0	0
d__Bacteria;p__Desulfobacterota_B;c__Binatia;o__Bin18;f__Bin18;g__JABFSC01	0	0	0	0	0
d__Bacteria;p__Firmicutes_A;c__Clostridia_258483;o__Lachnospirales;f__Lachnospiraceae;g__Agathobacter_164119	0	0	0	0	0
d__Bacteria;p__Firmicutes_A;c__Clostridia_258483;o__Lachnospirales;f__Lachnospiraceae;g__Ruminococcus_G	0	0	0	0	0
d__Bacteria;p__Firmicutes_C;c__Negativicutes;o__Selenomonadales;f__Selenomonadaceae_42771;g__Mitsuokella	0	0	0	0	0
d__Bacteria;p__Proteobacteria;c__Alphaproteobacteria;o__Rickettsiales;f__UBA1997;__	0	0	0	0	0
d__Bacteria;p__Fusobacteriota;c__Fusobacteriia;o__Fusobacteriales_993521;f__Fusobacteriaceae_993521;g__Fusobacterium_C	0	0	0	0	0
d__Bacteria;p__Proteobacteria;c__Alphaproteobacteria;o__Rhizobiales_A_504723;f__Aestuariivirgaceae;__	0	0	0	0	0
d__Bacteria;p__Chloroflexota;c__Anaerolineae;o__Caldilineales;f__Caldilineaceae;g__Caldilinea	0	0	0	0	0
d__Bacteria;p__Bacteroidota;c__Bacteroidia;o__Bacteroidales;f__Tenuifilaceae;g__SB25	0	0	0	0	0
d__Bacteria;p__Firmicutes_A;c__Clostridia_258483;o__Lachnospirales;f__Lachnospiraceae;g__UBA935	0	0	0	0	0
d__Bacteria;p__Planctomycetota;c__Planctomycetia;o__Pirellulales;f__PALSA-1355;g__PALSA-1355	0	0	0	0	0
d__Bacteria;p__Verrucomicrobiota;c__Verrucomicrobiae;o__Palsa-1439;f__Palsa-1439;g__DRVI01	0	0	0	0	0
d__Bacteria;p__Bacteroidota;c__Bacteroidia;o__Bacteroidales;f__Bacteroidaceae;g__Bacteroides_G	0	0	0	0	0
d__Bacteria;p__Planctomycetota;c__Planctomycetia;o__Pirellulales;f__Lacipirellulaceae;__	0	0	0	0	0
d__Bacteria;p__Proteobacteria;c__Gammaproteobacteria;o__Burkholderiales_597432;f__Rhodocyclaceae;g__Fluviibacter	0	0	0	0	0
d__Bacteria;p__Firmicutes_A;c__Clostridia_258483;o__Peptostreptococcales;f__Anaerovoracaceae;g__Aminicella	0	0	0	0	0
d__Bacteria;p__Bacteroidota;c__Bacteroidia;o__Chitinophagales;f__Chitinophagaceae_966727;g__Terrimonas_942023	0	0	0	0	0
d__Bacteria;p__Acidobacteriota;c__Thermoanaerobaculia;o__UBA5704;f__UBA5704;__	0	0	0	0	0
d__Bacteria;p__Proteobacteria;c__Gammaproteobacteria;o__Xanthomonadales_616009;f__Xanthomonadaceae_616009;g__Xanthomonas_A_614439	0	0	0	0	0
d__Bacteria;p__Firmicutes_A;c__Clostridia_258483;o__Tissierellales;__;__	0	0	0	0	0
d__Bacteria;p__Firmicutes_D;c__Bacilli;o__Paenibacillales;f__Paenibacillaceae_367444;__	0	0	0	0	0
d__Bacteria;p__Chloroflexota;c__Anaerolineae;o__Promineofilales;f__Promineofilaceae;g__Promineofilum	0	0	0	0	0
d__Bacteria;p__Firmicutes_D;c__Bacilli;o__Erysipelotrichales;f__Erysipelotrichaceae;g__Clostridium_AQ	0	0.00133645	0	0	0
d__Bacteria;p__Firmicutes_D;c__Bacilli;o__RF39;f__UBA660;g__Faecimonas	0	0	0	0	0
d__Bacteria;p__Verrucomicrobiota;c__Verrucomicrobiae;o__Verrucomicrobiales;__;__	0	0	0	0	0
d__Bacteria;p__Proteobacteria;c__Gammaproteobacteria;o__Methylococcales;f__Methylomonadaceae;g__Methylomicrobium_601839	0	0	0	0	0
d__Bacteria;p__Firmicutes_D;c__Bacilli;o__RF39;f__UBA660;g__UBA3789	0	0	0	0	0
d__Bacteria;p__Armatimonadota;c__UBA5829;o__DSUL01;f__DSUL01;g__DSUL01	0	0	0	0	0
d__Bacteria;p__Proteobacteria;c__Gammaproteobacteria;o__Burkholderiales_597441;f__Methylophilaceae;g__Methylotenera_A_557637	0	0	0	0	0
d__Bacteria;p__Bacteroidota;c__Kapabacteria;o__Kapabacteriales;f__UBA2268;g__PGYU01	0	0	0	0	0
d__Bacteria;p__Bacteroidota;c__Bacteroidia;o__Bacteroidales;f__VadinHA17_877549;g__SLNP01	0	0	0	0	0
d__Bacteria;p__Firmicutes_D;c__Bacilli;o__RF39;f__UBA660;g__CAG-710	0	0	0	0	0
d__Bacteria;p__Proteobacteria;c__Gammaproteobacteria;o__Enterobacterales_A_737866;f__Pasteurellaceae;__	0	0	0	0	0
d__Bacteria;p__Firmicutes_A;c__Clostridia_258483;o__Peptostreptococcales;f__Peptostreptococcaceae_256921;g__Asaccharospora	0	0	0	0	0
d__Bacteria;p__Firmicutes_D;c__Bacilli;o__Erysipelotrichales;f__Erysipelotrichaceae;g__	0	0	0	0	0
d__Bacteria;p__Firmicutes_A;c__Clostridia_258483;o__Peptostreptococcales;__;__	0	0	0	0	0
d__Bacteria;p__Proteobacteria;c__Gammaproteobacteria;o__Cardiobacteriales;f__Cardiobacteriaceae;g__Cardiobacterium	0	0	0	0	0
d__Bacteria;p__Proteobacteria;c__Gammaproteobacteria;o__Burkholderiales_595422;f__Burkholderiaceae_A_595422;g__Bordetella_A_593672	0	0	0	0	0
d__Bacteria;p__Chloroflexota;c__Chloroflexia;o__Chloroflexales_407288;f__Chloroflexaceae;g__Viridilinea	0	0	0	0	0
d__Bacteria;p__Firmicutes_D;c__Bacilli;o__Lactobacillales;__;__	0	0.00133645	0	0	0
d__Bacteria;p__Chloroflexota;c__Anaerolineae;o__Caldilineales;f__Caldilineaceae;g__Litorilinea	0	0	0	0.00129603	0
d__Bacteria;p__Bacteroidota;c__Bacteroidia;o__Chitinophagales;f__Chitinophagaceae_966727;g__Chitinophaga	0	0	0	0	0
d__Bacteria;p__Actinobacteriota;c__Actinomycetia;o__Mycobacteriales;f__Mycobacteriaceae;g__Nocardia	0	0	0	0	0
d__Bacteria;p__Firmicutes_D;c__Bacilli;o__Staphylococcales;f__Staphylococcaceae;g__Mammaliicoccus_319276	0	0	0	0	0
d__Bacteria;p__Proteobacteria;c__Gammaproteobacteria;o__Burkholderiales_592524;f__Burkholderiaceae_A_574934;g__Oxalicibacterium	0	0	0	0	0
d__Bacteria;p__Proteobacteria;c__Gammaproteobacteria;o__Burkholderiales_592524;f__Burkholderiaceae_A_574934;__	0	0	0	0	0
d__Bacteria;p__Bacteroidota;c__Bacteroidia;o__Bacteroidales;f__VadinHA17_877549;g__DUOU01	0	0	0	0	0
d__Bacteria;p__Proteobacteria;c__Gammaproteobacteria;o__Burkholderiales_592524;f__Burkholderiaceae_A_580492;g__Polynucleobacter	0	0	0	0	0
d__Bacteria;p__Proteobacteria;c__Gammaproteobacteria;o__Burkholderiales_597432;f__Rhodocyclaceae;g__Denitratisoma	0	0	0	0	0
d__Bacteria;p__Firmicutes_D;c__Bacilli;o__Bacillales_H;__;__	0	0	0	0	0
d__Bacteria;p__Proteobacteria;c__Gammaproteobacteria;o__Burkholderiales_592524;f__Burkholderiaceae_A_580492;__	0	0	0	0	0

## Sheet: Table S4
Table S4. Genomic summary of the bacteria isolated from the activated sludge treating synthetic HNM influent.
Strain name	Taxonomy (GTDB)	Genome size (bp)	Mean length of scaffold (bp)	Number of scaffold	Completeness (%)	Contamination (%)	Heterogeneity (%)	dnfA	dnfB	dnfC	dnfD	dnfT1	dnfT2	dnfR	5S_rRNA	16S_rRNA	23S_rRNA
Acidovorax sp. SDU_ACID1	d__Bacteria;p__Proteobacteria;c__Gammaproteobacteria;o__Burkholderiales;f__Burkholderiaceae;g__MR-S7;s__MR-S7 sp000400995	5167260	5167260	1	97.71	0.67	0	-	-	+	+	+	+	+	+	+	+
Comamonas testosteroni SDU_COMA1	d__Bacteria;p__Proteobacteria;c__Gammaproteobacteria;o__Burkholderiales;f__Burkholderiaceae;g__Comamonas;s__Comamonas thiooxydans	5858857	836980	7	99.39	0.77	0	-	-	-	+	+	+	+	+	+	+
Pseudomonas indoloxydans SDU_PSEU1	d__Bacteria;p__Proteobacteria;c__Gammaproteobacteria;o__Pseudomonadales;f__Pseudomonadaceae;g__Pseudomonas_E;s__	5862055	5862055	1	98.45	0.28	0	-	-	+	+	+	+	+	+	+	+
Pseudoxanthomonas sp. SDU_PSEU2	d__Bacteria;p__Proteobacteria;c__Gammaproteobacteria;o__Xanthomonadales;f__Xanthomonadaceae;g__Pseudoxanthomonas_A;s__	3650939	3650939	1	79.04	0	0	-	+	-	-	+	+	+	+	+	+
Thauera humireducens SDU_THAU1	d__Bacteria;p__Proteobacteria;c__Gammaproteobacteria;o__Burkholderiales;f__Rhodocyclaceae;g__Thauera;s__Thauera humireducens	4415910	401446	11	84.16	0.12	0	-	-	-	+	-	+	+	-	+	+
Thauera sp. SDU_THAU2	d__Bacteria;p__Proteobacteria;c__Gammaproteobacteria;o__Burkholderiales;f__Rhodocyclaceae;g__Thauera;s__	4965614	993123	5	97.51	1.31	16.67	-	-	+	-	+	+	+	-	+	+
Alcaligenes aquatilis SDU_AA1	d__Bacteria;p__Proteobacteria;c__Gammaproteobacteria;o__Burkholderiales;f__Burkholderiaceae;g__Alcaligenes;s__Alcaligenes aquatilis	3930994	3930994	1	100	0	0	+	+	+	+	+	+	+	+	+	+
Alcaligenes aquatilis SDU_AA2	d__Bacteria;p__Proteobacteria;c__Gammaproteobacteria;o__Burkholderiales;f__Burkholderiaceae;g__Alcaligenes;s__Alcaligenes aquatilis	3930967	3930967	1	100	0	0	+	+	+	+	+	+	+	+	+	+
Alcaligenes sp. SDU_A2	d__Bacteria;p__Proteobacteria;c__Gammaproteobacteria;o__Burkholderiales;f__Burkholderiaceae;g__Alcaligenes;s__	3652774	3652774	1	80.19	7.31	2.07	+	+	+	+	+	+	+	+	+	+

## Sheet: Table S5
Table S5. Characteristics of the six studied Dirammox bacteria.
Strain name	Contig number	GC content (%)	Gene number	Total genome size (bp)
HO-1	1	57.1728	3436	3774900
JQ135	1	55.934	3715	4078415
DSM16503	1	56.4317	3940	4295406
SDU_AA1	1	56.032	3567	3930961
SDU_AA2	1	56.0321	3566	3930926
SDU_A2	1	59.21	3416	3652774

## Sheet: Table S6
Table S6. Average nucleotide identity (ANI) and Digital DNA:DNA hybridization (DDH) comparison among the six studied Dirammox strains.
	HO-1	SDU_A2	DSM16503	JQ35	SDU_AA1	SDU_AA2
HO-1		26.1	62.4	69.4	68.4	68.4
SDU_A2	80.4208		24.7	23.8	24.5	24.5
DSM16503	87.3439	80.209		69.1	67.6	67.6
JQ35	86.5409	80.2125	90.109		90.7	90.7
SDU_AA1	86.3726	80.1932	89.9836	98.8289		100
SDU_AA2	86.4155	80.175	89.9732	98.813	99.9976
Note: lower diagonal shows the ANI and upper diagonal shows the DDH.

## Sheet: Table S7
Table S7. Summary of KEGG module completeness in the six studied Dirammox bacteria.
KEGG Module_id	SDU_AA1	SDU_AA2	SDU_A2	HO-1	JQ135	DSM16503
M00001	77.78	77.78	77.78	88.89	77.78	88.89
M00002	100	100	100	100	100	100
M00003	85.71	85.71	85.71	85.71	85.71	85.71
M00004	71.43	71.43	71.43	71.43	71.43	71.43
M00005	100	100	100	100	100	100
M00006	0	0	0	0	0	0
M00007	100	100	100	100	100	100
M00008	0	0	0	0	0	0
M00009	100	100	100	100	100	100
M00010	100	100	100	100	100	100
M00011	100	100	100	100	100	100
M00012	100	100	100	100	100	100
M00013	50	50	25	25	50	50
M00014	0	0	0	0	0	0
M00015	100	100	100	100	100	100
M00016	100	100	100	100	100	100
M00017	71.43	71.43	71.43	71.43	71.43	71.43
M00018	100	100	100	100	100	100
M00019	100	100	75	100	100	100
M00020	100	100	100	100	100	100
M00021	50	50	50	100	50	50
M00022	100	100	100	100	100	100
M00023	100	100	100	66.67	100	100
M00024	100	100	100	100	100	100
M00025	100	100	100	100	100	100
M00026	83.33	83.33	83.33	83.33	83.33	83.33
M00027	66.67	66.67	33.33	100	66.67	66.67
M00028	100	100	100	100	100	100
M00029	60	60	60	80	60	60
M00030	0	0	0	0	0	0
M00031	0	0	0	0	0	0
M00032	57.14	57.14	57.14	57.14	57.14	57.14
M00033	100	100	100	100	100	100
M00034	37.5	37.5	37.5	37.5	37.5	37.5
M00035	50	50	75	75	75	50
M00036	83.33	83.33	50	83.33	66.67	66.67
M00037	0	0	0	0	0	0
M00038	42.86	42.86	42.86	42.86	42.86	42.86
M00039	0	0	0	0	0	0
M00040	50	50	50	50	50	50
M00042	0	0	0	0	0	0
M00043	0	0	0	0	0	0
M00044	60	60	80	60	60	60
M00045	75	75	75	75	75	75
M00046	33.33	33.33	33.33	33.33	33.33	33.33
M00047	0	0	0	0	0	0
M00048	100	100	100	100	100	100
M00049	100	100	100	100	100	100
M00050	100	100	100	100	100	100
M00051	66.67	66.67	66.67	66.67	66.67	66.67
M00052	100	100	100	66.67	100	66.67
M00053	75	75	75	50	75	50
M00055	0	0	0	0	0	0
M00056	0	0	0	0	0	0
M00057	0	0	0	0	0	0
M00058	0	0	0	0	0	0
M00059	0	0	0	0	0	0
M00060	88.89	88.89	88.89	88.89	88.89	88.89
M00061	0	0	0	0	0	0
M00063	100	100	100	100	100	100
M00064	60	60	60	60	60	60
M00065	0	0	0	0	0	0
M00066	0	0	0	0	0	0
M00067	0	0	0	0	0	0
M00068	0	0	0	0	0	0
M00069	0	0	0	0	0	0
M00070	0	0	0	0	0	0
M00071	0	0	0	0	0	0
M00072	0	0	0	0	0	0
M00073	0	0	0	0	0	0
M00074	0	0	0	0	0	0
M00075	0	0	0	0	0	0
M00076	0	0	0	0	0	0
M00077	0	0	25	0	0	0
M00078	0	0	0	0	0	0
M00079	0	0	25	0	0	0
M00080	41.67	41.67	41.67	41.67	41.67	41.67
M00081	0	0	0	0	0	0
M00082	100	100	100	100	100	100
M00083	100	100	100	100	100	100
M00085	0	0	0	0	0	0
M00086	100	100	100	100	100	100
M00087	100	100	100	100	100	100
M00088	60	60	60	60	60	60
M00089	50	50	50	50	50	50
M00090	0	0	0	0	0	0
M00091	0	0	0	0	0	0
M00092	0	0	0	0	0	0
M00093	100	100	100	100	100	100
M00094	0	0	0	0	0	0
M00095	14.29	14.29	14.29	14.29	14.29	14.29
M00096	87.5	87.5	87.5	75	87.5	87.5
M00097	16.67	16.67	16.67	16.67	16.67	16.67
M00098	0	0	0	0	0	0
M00099	0	0	0	0	0	0
M00100	0	0	0	0	0	0
M00101	0	0	0	0	0	0
M00102	0	0	0	0	0	0
M00103	0	0	0	0	0	0
M00104	0	0	0	0	0	8.33
M00106	0	0	0	0	0	0
M00107	50	50	0	50	50	0
M00108	0	0	0	0	0	0
M00109	0	0	0	0	0	0
M00110	33.33	33.33	0	33.33	33.33	0
M00112	0	0	0	0	0	0
M00113	12.5	12.5	12.5	12.5	12.5	12.5
M00114	0	0	0	0	0	14.29
M00115	100	100	100	100	100	100
M00116	16.67	16.67	16.67	16.67	16.67	16.67
M00117	77.78	77.78	77.78	77.78	77.78	77.78
M00118	100	100	100	100	100	100
M00119	80	80	60	80	80	80
M00120	100	100	100	100	100	100
M00121	90	90	90	90	90	90
M00122	14.29	14.29	14.29	14.29	14.29	14.29
M00123	100	100	100	100	100	100
M00124	83.33	83.33	83.33	83.33	83.33	83.33
M00125	85.71	85.71	85.71	85.71	85.71	85.71
M00126	80	80	100	80	80	80
M00127	80	80	80	80	80	80
M00128	16.67	16.67	16.67	16.67	16.67	16.67
M00129	16.67	16.67	16.67	16.67	16.67	16.67
M00130	0	0	0	0	0	0
M00131	25	25	25	25	25	25
M00132	0	0	0	0	0	0
M00133	50	50	50	50	50	50
M00134	0	0	0	50	0	0
M00135	66.67	66.67	66.67	100	66.67	100
M00136	50	50	25	50	50	50
M00137	0	0	0	0	0	0
M00138	0	0	0	0	0	0
M00140	66.67	66.67	66.67	66.67	66.67	66.67
M00141	50	50	50	50	50	50
M00142	0	0	0	0	0	0
M00143	0	0	0	0	0	0
M00144	100	100	100	100	100	100
M00145	0	0	0	0	0	0
M00146	0	0	0	0	0	0
M00147	0	0	0	0	0	0
M00148	0	0	0	0	0	0
M00149	100	100	100	100	100	100
M00150	0	0	0	0	0	0
M00151	100	100	100	100	100	100
M00152	0	0	0	0	0	0
M00153	0	0	0	0	0	0
M00154	0	0	0	0	0	0
M00155	100	100	100	100	100	100
M00156	100	100	100	100	100	100
M00157	100	100	100	100	100	100
M00158	0	0	0	0	0	0
M00159	0	0	0	0	0	0
M00160	0	0	0	0	0	0
M00161	0	0	0	0	0	0
M00162	0	0	0	0	0	0
M00163	0	0	0	0	0	0
M00165	72.73	72.73	72.73	72.73	72.73	72.73
M00166	50	50	50	50	50	50
M00167	85.71	85.71	85.71	85.71	85.71	85.71
M00168	100	100	100	100	100	100
M00169	50	50	50	50	50	50
M00170	25	25	25	25	25	25
M00171	14.29	14.29	14.29	14.29	14.29	14.29
M00172	50	50	50	50	50	50
M00173	70	70	70	70	70	70
M00174	0	0	0	0	0	0
M00175	0	0	0	0	0	0
M00176	66.67	66.67	66.67	66.67	66.67	66.67
M00177	0	0	0	0	0	0
M00178	100	100	100	100	100	0
M00179	0	0	0	0	0	0
M00180	0	0	0	0	0	0
M00181	0	0	0	0	0	0
M00182	0	0	0	0	0	0
M00183	100	100	100	100	100	100
M00184	0	0	0	0	0	0
M00185	100	100	100	100	100	100
M00186	0	0	0	0	0	0
M00188	100	100	100	100	100	100
M00189	100	100	100	100	100	100
M00190	100	100	100	100	100	100
M00191	0	0	0	0	0	0
M00192	0	0	0	0	0	0
M00193	0	0	0	0	0	0
M00194	0	0	0	0	0	0
M00196	0	0	0	0	0	0
M00197	0	0	0	0	0	0
M00198	100	100	100	100	100	100
M00199	0	0	0	0	0	0
M00200	0	0	0	0	0	0
M00201	0	0	0	0	0	0
M00202	0	0	0	0	0	0
M00203	0	0	0	0	0	0
M00204	0	0	0	0	0	0
M00205	0	0	0	0	0	0
M00206	0	0	0	0	0	0
M00207	0	0	0	0	0	0
M00208	100	100	100	100	100	100
M00209	0	0	0	0	0	0
M00210	0	0	0	0	0	0
M00211	0	0	0	0	0	0
M00212	0	0	0	0	0	0
M00213	0	0	0	0	0	0
M00214	0	0	0	0	0	0
M00215	0	0	0	0	0	0
M00216	0	0	0	0	0	0
M00217	0	0	0	0	0	0
M00218	0	0	0	0	0	0
M00219	0	0	0	0	0	0
M00220	0	0	0	0	0	0
M00221	100	100	100	100	100	100
M00222	100	100	100	100	100	100
M00223	100	100	0	100	100	100
M00224	0	0	0	0	0	0
M00225	100	100	100	100	100	100
M00226	0	0	0	0	0	0
M00227	100	100	100	100	100	100
M00228	0	0	0	0	0	0
M00229	0	0	0	0	0	0
M00230	0	0	0	0	0	0
M00231	0	0	0	0	0	0
M00232	100	100	100	100	100	100
M00233	0	0	0	0	0	0
M00234	0	0	0	0	0	0
M00235	0	0	0	0	0	0
M00236	100	100	100	100	100	100
M00237	100	100	100	100	100	100
M00238	100	100	100	100	100	100
M00239	100	100	100	100	100	100
M00240	100	100	100	100	100	100
M00241	0	0	0	0	0	0
M00242	0	0	0	0	0	0
M00243	0	0	0	0	0	0
M00244	100	100	100	100	100	100
M00245	0	0	0	0	0	0
M00246	0	0	0	0	0	0
M00247	100	100	100	100	100	100
M00249	100	100	0	100	100	0
M00250	0	0	0	0	0	0
M00251	0	0	0	0	0	0
M00252	0	0	0	0	0	0
M00253	0	0	0	0	0	0
M00254	100	100	100	100	100	100
M00255	100	100	100	100	100	100
M00256	100	100	100	100	100	100
M00257	0	0	0	0	0	0
M00258	100	100	100	100	100	0
M00259	100	100	0	100	100	100
M00260	100	100	100	100	100	100
M00261	0	0	0	0	0	0
M00262	0	0	0	0	0	0
M00263	0	0	0	0	0	0
M00264	0	0	0	0	0	0
M00265	0	0	0	0	0	0
M00266	0	0	0	0	0	0
M00267	0	0	0	0	0	0
M00268	0	0	0	0	0	0
M00269	0	0	0	0	0	0
M00270	0	0	0	0	0	0
M00271	0	0	0	0	0	0
M00272	0	0	0	0	0	0
M00273	0	0	0	0	0	0
M00274	0	0	0	0	0	0
M00275	0	0	0	0	0	0
M00276	0	0	0	0	0	0
M00277	0	0	0	0	0	0
M00278	0	0	0	0	0	0
M00279	0	0	0	0	0	0
M00280	0	0	0	0	0	0
M00281	0	0	0	0	0	0
M00282	0	0	0	0	0	0
M00283	0	0	0	0	0	0
M00284	0	0	0	0	0	0
M00285	0	0	0	0	0	0
M00286	0	0	0	0	0	0
M00287	0	0	0	0	0	0
M00288	0	0	0	0	0	0
M00289	0	0	0	0	0	0
M00290	0	0	0	0	0	0
M00291	0	0	0	0	0	0
M00292	0	0	0	0	0	0
M00293	0	0	0	0	0	0
M00294	0	0	0	0	0	0
M00295	0	0	0	0	0	0
M00296	0	0	0	0	0	0
M00297	0	0	0	0	0	0
M00298	0	0	0	0	0	0
M00299	0	0	0	0	0	0
M00300	100	100	100	100	100	100
M00301	0	0	0	0	0	0
M00302	0	0	0	0	0	0
M00303	0	0	0	0	0	0
M00304	0	0	0	0	0	0
M00305	0	0	0	0	0	0
M00306	0	0	0	0	0	0
M00307	100	100	100	100	100	100
M00308	25	25	25	25	25	25
M00309	0	0	0	0	0	0
M00314	0	0	0	0	0	0
M00315	0	0	0	0	0	0
M00316	0	0	0	0	0	0
M00317	0	0	0	0	0	0
M00318	0	0	0	0	0	0
M00319	0	0	0	0	0	0
M00320	100	100	100	100	100	100
M00321	0	0	0	0	0	0
M00322	0	0	0	0	0	0
M00323	0	0	0	0	0	0
M00324	0	0	0	0	0	0
M00325	0	0	0	0	0	0
M00326	0	0	0	0	0	0
M00327	0	0	0	0	0	0
M00328	0	0	0	0	0	0
M00329	0	0	0	0	0	0
M00330	100	100	0	100	100	100
M00331	100	100	100	100	100	100
M00332	0	0	0	0	0	0
M00333	0	0	0	0	0	100
M00334	0	0	100	0	0	0
M00335	0	0	0	0	0	100
M00336	100	100	100	100	100	100
M00337	0	0	0	0	0	0
M00338	0	0	0	0	0	0
M00339	0	0	0	0	0	0
M00340	0	0	0	0	0	0
M00341	0	0	0	0	0	0
M00342	0	0	0	0	0	0
M00343	0	0	0	0	0	0
M00344	50	50	50	50	50	50
M00345	33.33	33.33	33.33	33.33	33.33	33.33
M00346	66.67	66.67	66.67	66.67	66.67	66.67
M00348	0	0	0	0	0	0
M00349	0	0	0	0	0	0
M00350	0	0	0	0	0	0
M00351	0	0	0	0	0	0
M00352	0	0	0	0	0	0
M00353	0	0	0	0	0	0
M00354	0	0	0	0	0	0
M00355	0	0	0	0	0	0
M00356	0	0	0	0	0	0
M00357	20	20	20	20	20	20
M00358	0	0	0	0	0	0
M00359	90	90	90	85	90	90
M00360	100	100	100	94.44	100	100
M00361	33.33	33.33	33.33	33.33	33.33	50
M00362	57.14	57.14	57.14	57.14	57.14	57.14
M00364	50	50	50	50	50	50
M00365	0	0	0	0	0	0
M00366	0	0	0	0	0	0
M00367	0	0	0	0	0	0
M00368	33.33	33.33	33.33	33.33	33.33	33.33
M00369	0	0	0	0	0	0
M00370	0	0	0	0	0	0
M00371	0	0	0	0	0	0
M00372	0	0	0	0	0	0
M00373	16.67	16.67	16.67	16.67	16.67	16.67
M00374	53.85	53.85	53.85	53.85	53.85	53.85
M00375	7.14	7.14	7.14	7.14	7.14	7.14
M00376	23.08	23.08	23.08	23.08	23.08	23.08
M00377	28.57	28.57	28.57	28.57	28.57	28.57
M00378	0	0	0	0	0	0
M00379	0	0	0	0	0	0
M00380	0	0	0	0	0	0
M00381	0	0	0	0	0	0
M00382	0	0	0	0	0	0
M00383	0	0	0	0	0	0
M00384	0	0	0	0	0	0
M00385	0	0	0	0	0	0
M00386	0	0	0	0	0	0
M00387	0	0	0	0	0	0
M00388	0	0	0	0	0	0
M00389	0	0	0	0	0	0
M00390	0	0	0	0	0	0
M00391	0	0	0	0	0	0
M00392	0	0	0	0	0	0
M00393	0	0	0	0	0	0
M00394	0	0	0	0	0	0
M00395	0	0	0	0	0	0
M00396	0	0	0	0	0	0
M00397	0	0	0	0	0	0
M00398	0	0	0	0	0	0
M00399	0	0	0	0	0	0
M00400	0	0	0	0	0	0
M00401	0	0	0	0	0	0
M00402	0	0	0	0	0	0
M00403	0	0	0	0	0	0
M00404	0	0	0	0	0	0
M00405	0	0	0	0	0	0
M00406	0	0	0	0	0	0
M00407	0	0	0	0	0	0
M00408	0	0	0	0	0	0
M00409	0	0	0	0	0	0
M00410	0	0	0	0	0	0
M00411	0	0	0	0	0	0
M00412	0	0	0	0	0	0
M00413	0	0	0	0	0	0
M00414	0	0	0	0	0	0
M00415	0	0	0	0	0	0
M00416	0	0	0	0	0	0
M00417	0	0	0	0	0	0
M00418	0	0	0	0	0	0
M00419	0	0	0	0	0	0
M00422	0	0	0	0	0	0
M00423	0	0	0	0	0	0
M00424	0	0	0	0	0	0
M00425	0	0	0	0	0	0
M00426	0	0	0	0	0	0
M00427	0	0	0	0	0	0
M00428	0	0	0	0	0	0
M00429	0	0	0	0	0	0
M00430	0	0	0	0	0	0
M00432	100	100	100	100	100	100
M00433	0	0	0	0	0	0
M00434	100	100	100	100	100	100
M00435	0	0	0	0	0	100
M00436	0	0	0	0	0	0
M00437	0	0	0	0	0	0
M00438	0	0	0	0	0	0
M00439	0	0	0	0	0	0
M00440	0	0	0	0	0	0
M00442	0	0	0	0	0	0
M00443	0	0	0	0	0	0
M00444	50	50	50	50	50	50
M00445	100	100	100	100	100	100
M00446	0	0	0	0	0	0
M00447	0	0	0	0	0	0
M00448	0	0	0	0	0	0
M00449	0	0	0	0	0	0
M00450	0	0	0	0	0	0
M00451	0	0	0	0	0	0
M00452	0	0	50	0	0	100
M00453	100	100	0	100	100	100
M00454	100	100	100	100	100	100
M00455	0	0	0	0	0	0
M00456	0	0	0	0	0	0
M00457	100	100	100	100	100	100
M00458	0	0	0	0	0	0
M00459	0	0	0	0	0	0
M00460	0	0	0	0	0	0
M00461	0	0	0	0	0	0
M00462	0	0	0	0	0	0
M00463	0	0	0	0	0	0
M00464	0	0	0	0	0	0
M00465	0	0	0	0	0	0
M00466	0	0	0	0	0	0
M00467	0	0	0	0	0	0
M00468	0	0	0	0	0	0
M00469	0	0	0	0	0	0
M00470	0	0	0	0	0	0
M00471	50	50	0	50	50	50
M00472	0	0	0	0	0	0
M00473	0	0	0	0	0	0
M00474	66.67	66.67	0	0	0	66.67
M00475	0	0	0	0	0	0
M00476	0	0	0	0	0	0
M00477	0	0	0	0	0	0
M00478	0	0	0	0	0	0
M00479	0	0	0	0	0	0
M00480	0	0	0	0	0	0
M00481	0	0	0	0	0	0
M00482	50	50	0	0	0	0
M00483	0	0	0	0	0	0
M00484	0	0	0	0	0	0
M00485	0	0	0	0	0	0
M00486	0	0	0	0	0	0
M00487	0	0	0	0	0	0
M00488	0	0	0	0	0	0
M00489	0	0	0	0	0	0
M00490	0	0	0	0	0	0
M00491	0	0	0	0	0	0
M00492	0	0	0	0	0	0
M00493	0	0	0	0	0	0
M00494	0	0	0	0	0	0
M00495	0	0	0	0	0	0
M00496	0	0	0	0	0	0
M00497	0	0	0	0	0	0
M00498	50	50	0	0	50	0
M00499	0	0	0	0	0	0
M00500	0	0	0	0	0	0
M00501	0	0	0	0	0	0
M00502	0	0	0	0	0	0
M00503	0	0	0	0	0	0
M00504	100	100	0	100	100	100
M00505	0	0	0	0	0	0
M00506	60	60	60	60	60	60
M00507	0	0	0	20	20	20
M00508	0	0	0	0	0	0
M00509	0	0	0	0	0	0
M00510	0	0	0	0	0	0
M00511	0	0	0	0	0	0
M00512	0	0	0	0	0	0
M00513	0	0	0	0	0	0
M00514	50	50	50	50	50	50
M00515	0	0	0	0	0	0
M00516	0	0	0	0	0	0
M00517	0	0	0	0	0	0
M00518	0	0	0	0	0	0
M00519	0	0	0	0	0	0
M00520	0	0	0	0	0	0
M00521	0	0	0	0	0	0
M00522	0	0	0	0	0	0
M00523	0	0	0	0	0	0
M00524	50	50	50	0	50	50
M00525	66.67	66.67	66.67	66.67	66.67	66.67
M00526	100	100	100	100	100	100
M00527	85.71	85.71	85.71	85.71	85.71	85.71
M00528	0	0	0	0	0	0
M00529	50	50	25	50	50	50
M00530	0	0	0	0	0	0
M00531	0	0	0	0	0	0
M00532	30	30	30	30	30	30
M00533	25	25	25	0	25	25
M00534	0	0	0	0	0	0
M00535	66.67	66.67	66.67	66.67	66.67	66.67
M00537	0	0	0	0	0	0
M00538	0	0	0	0	0	0
M00539	0	0	0	0	0	0
M00540	0	0	0	0	0	0
M00541	0	0	0	0	0	0
M00543	0	0	0	0	0	0
M00544	0	0	0	0	0	0
M00545	100	100	16.67	100	100	100
M00546	60	60	40	60	60	60
M00547	0	0	0	0	0	0
M00548	100	100	0	100	100	100
M00549	33.33	33.33	33.33	66.67	33.33	66.67
M00550	0	0	0	0	0	0
M00551	100	100	0	100	100	100
M00552	40	40	40	40	40	40
M00554	0	0	0	0	0	0
M00555	100	100	0	0	0	0
M00563	0	0	0	0	0	0
M00565	16.67	16.67	16.67	16.67	16.67	16.67
M00566	0	0	0	0	0	0
M00567	0	0	0	0	0	0
M00568	100	100	0	100	100	100
M00569	80	80	0	60	80	80
M00570	100	100	80	100	100	100
M00571	0	0	0	0	0	0
M00572	83.33	83.33	83.33	83.33	83.33	83.33
M00573	100	100	100	100	100	100
M00576	0	0	0	0	0	0
M00577	80	80	80	80	80	80
M00579	100	100	100	100	100	100
M00580	50	50	50	50	50	50
M00581	0	0	0	0	0	0
M00582	0	0	0	0	0	0
M00583	0	0	0	0	0	0
M00584	0	0	0	0	0	0
M00585	0	0	0	0	0	0
M00586	0	0	0	0	0	0
M00587	0	0	0	0	0	0
M00589	0	0	0	0	0	0
M00590	0	0	0	0	0	0
M00591	0	0	0	0	0	0
M00592	0	0	0	0	0	0
M00593	0	0	0	0	0	0
M00595	0	0	0	0	0	0
M00596	33.33	33.33	33.33	33.33	33.33	33.33
M00597	0	0	0	0	0	0
M00598	0	0	0	0	0	0
M00599	0	0	0	0	0	0
M00600	0	0	0	0	0	0
M00601	0	0	0	0	0	0
M00602	0	0	0	0	0	0
M00603	0	0	0	0	0	0
M00604	0	0	0	0	0	0
M00605	0	0	0	0	0	0
M00606	0	0	0	0	0	0
M00607	0	0	0	0	0	0
M00608	0	0	0	0	0	0
M00609	33.33	33.33	33.33	33.33	33.33	33.33
M00610	0	0	0	0	0	0
M00619	0	0	0	0	0	0
M00620	28.57	28.57	28.57	28.57	28.57	28.57
M00622	100	100	66.67	100	100	83.33
M00623	0	0	33.33	0	0	0
M00624	0	0	0	0	0	0
M00628	75	75	75	75	75	75
M00630	0	0	0	0	0	0
M00631	0	0	20	0	0	0
M00632	25	25	25	25	25	25
M00633	0	0	0	0	0	0
M00634	0	0	0	0	0	0
M00635	0	0	0	0	0	0
M00636	0	0	0	0	0	0
M00637	0	0	0	0	0	0
M00638	0	0	0	0	0	0
M00644	0	0	0	0	0	0
M00645	0	0	0	0	0	0
M00646	0	0	0	0	0	0
M00647	100	100	50	100	100	100
M00648	33.33	33.33	33.33	33.33	33.33	33.33
M00653	0	0	0	0	0	0
M00654	0	0	0	0	0	0
M00655	0	0	100	0	0	0
M00656	0	0	0	0	0	0
M00657	0	0	0	0	0	0
M00658	0	0	0	0	0	0
M00661	0	0	0	0	0	0
M00662	0	0	0	0	0	0
M00663	0	0	0	0	0	0
M00667	0	0	0	0	0	0
M00668	0	0	0	100	0	50
M00669	100	100	100	100	100	100
M00670	0	0	0	0	0	0
M00672	0	0	0	0	0	0
M00673	0	0	0	0	0	0
M00674	0	0	0	0	0	0
M00675	0	0	0	0	0	0
M00676	0	0	0	0	0	0
M00677	0	0	0	0	0	0
M00678	0	0	0	0	0	0
M00679	0	0	0	0	0	0
M00680	0	0	0	0	0	0
M00681	0	0	0	0	0	0
M00682	0	0	0	0	0	0
M00683	0	0	0	0	0	0
M00684	0	0	0	0	0	0
M00685	0	0	0	0	0	0
M00686	0	0	0	0	0	0
M00687	0	0	0	0	0	0
M00688	0	0	0	0	0	0
M00689	0	0	0	0	0	0
M00690	0	0	0	0	0	0
M00691	0	0	0	0	0	0
M00692	0	0	0	0	0	0
M00693	0	0	0	0	0	0
M00694	0	0	0	0	0	0
M00695	0	0	0	0	0	0
M00699	0	0	0	0	0	0
M00701	0	0	50	0	0	50
M00706	0	0	0	0	0	0
M00707	0	0	0	0	0	0
M00708	0	0	0	0	0	0
M00709	66.67	66.67	66.67	66.67	66.67	66.67
M00710	0	0	0	0	0	0
M00711	0	0	0	0	0	0
M00712	0	0	0	0	0	0
M00713	50	50	50	50	50	50
M00715	0	0	0	0	0	0
M00716	0	0	0	0	0	0
M00717	0	0	0	0	0	0
M00719	0	0	0	0	0	0
M00720	0	0	0	0	0	0
M00721	0	0	0	0	0	0
M00722	0	0	0	0	0	0
M00723	25	25	25	25	25	25
M00724	33.33	33.33	33.33	33.33	33.33	33.33
M00727	33.33	33.33	33.33	33.33	33.33	33.33
M00728	33.33	33.33	33.33	33.33	33.33	33.33
M00729	66.67	66.67	66.67	66.67	66.67	66.67
M00731	0	0	0	0	0	0
M00732	0	0	0	0	0	0
M00733	0	0	0	0	0	0
M00734	0	0	0	0	0	0
M00736	0	0	0	0	0	0
M00737	0	0	0	0	0	0
M00738	0	0	0	0	0	0
M00739	0	0	0	0	0	0
M00740	45.45	45.45	45.45	45.45	45.45	45.45
M00741	0	0	0	0	0	0
M00742	100	100	100	100	100	100
M00743	100	100	100	100	100	100
M00747	0	0	0	0	0	0
M00754	0	0	0	0	0	0
M00760	0	0	0	0	0	0
M00761	0	0	0	0	0	0
M00762	100	100	0	100	100	100
M00763	0	0	0	0	0	0
M00764	0	0	0	0	0	0
M00765	0	0	0	0	0	0
M00766	0	0	50	100	0	50
M00767	0	0	0	0	0	0
M00768	0	0	0	0	0	50
M00770	0	0	0	0	0	0
M00771	0	0	0	0	0	0
M00772	0	0	0	0	0	0
M00773	0	0	0	0	0	0
M00774	0	0	0	0	0	0
M00775	0	0	0	0	0	0
M00776	0	0	0	0	0	0
M00777	0	0	0	0	0	0
M00778	0	0	0	0	0	0
M00779	0	0	0	0	0	0
M00780	0	0	0	0	0	0
M00781	0	0	0	0	0	0
M00782	0	0	0	0	0	0
M00783	0	0	0	0	0	0
M00784	0	0	0	0	0	0
M00785	0	0	0	0	0	0
M00786	0	0	0	0	0	0
M00787	0	0	0	0	0	0
M00788	0	0	0	0	0	0
M00789	0	0	0	0	0	0
M00790	0	0	0	0	0	0
M00791	0	0	0	0	0	0
M00792	0	0	0	0	0	0
M00793	100	100	100	100	100	100
M00794	0	0	0	0	0	0
M00795	0	0	0	0	0	0
M00796	0	0	0	0	0	0
M00797	0	0	0	0	0	0
M00798	0	0	0	0	0	0
M00799	0	0	0	0	0	0
M00800	0	0	0	0	0	0
M00801	0	0	0	0	0	0
M00802	0	0	0	0	0	0
M00803	0	0	0	0	0	0
M00804	0	0	0	0	0	0
M00805	0	0	0	0	0	0
M00806	0	0	0	0	0	0
M00807	0	0	0	0	0	0
M00808	0	0	0	0	0	0
M00809	0	0	0	0	0	0
M00810	0	0	0	0	0	0
M00811	0	0	0	0	0	0
M00812	0	0	0	0	0	0
M00813	0	0	0	0	0	0
M00814	0	0	0	0	0	0
M00815	0	0	0	0	0	0
M00816	0	0	0	0	0	0
M00817	0	0	0	0	0	0
M00818	0	0	0	0	0	0
M00819	0	0	0	0	0	0
M00820	0	0	0	0	0	0
M00821	0	0	0	0	0	0
M00822	0	0	0	0	0	0
M00823	0	0	0	0	0	0
M00824	0	0	0	0	0	0
M00825	0	0	0	0	0	0
M00826	0	0	0	0	0	0
M00827	0	0	0	0	0	0
M00828	0	0	0	0	0	0
M00829	0	0	0	0	0	0
M00830	0	0	0	0	0	0
M00831	0	0	0	0	0	0
M00832	0	0	0	0	0	0
M00833	0	0	0	0	0	0
M00834	0	0	0	0	0	0
M00835	14.29	14.29	14.29	0	14.29	0
M00836	0	0	0	0	0	0
M00837	0	0	0	0	0	0
M00838	0	0	0	0	0	0
M00839	0	0	0	0	0	0
M00840	50	50	50	50	50	50
M00841	50	50	50	50	50	50
M00842	0	0	0	0	0	0
M00843	0	0	0	0	0	0
M00844	100	100	100	100	100	100
M00845	71.43	71.43	71.43	71.43	71.43	71.43
M00846	100	100	100	100	100	100
M00847	0	0	0	0	0	0
M00848	0	0	0	0	0	0
M00849	16.67	16.67	33.33	16.67	16.67	16.67
M00850	0	0	0	0	0	0
M00851	0	0	0	0	0	0
M00852	0	0	0	0	0	0
M00853	0	0	0	0	0	0
M00854	0	0	0	0	0	0
M00855	33.33	33.33	33.33	33.33	33.33	33.33
M00856	0	0	0	0	0	0
M00857	0	0	0	0	0	0
M00858	0	0	0	0	0	0
M00859	0	0	0	0	0	0
M00860	0	0	0	0	0	0

## Sheet: Sheet5
	ALA2	ALA5	ALF	HO1	JQ
M00223	1	1	0	1	1	Phosphonate transport system
M00249	1	1	0	1	1	Capsular polysaccharide transport system
M00259	1	1	0	1	1	Heme transport system
M00330	1	1	0	1	1	Adhesin protein transport system
M00334	0	0	1	0	0	Type VI secretion system
M00453	1	1	0	1	1	QseC-QseB (quorum sensing) two-component regulatory system
M00504	1	1	0	1	1	DctB-DctD (C4-dicarboxylate transport) two-component regulatory system
M00548	1	1	0	1	1	Benzene degradation, benzene => catechol
M00551	1	1	0	1	1	Benzoate degradation, benzoate => catechol / methylbenzoate => methylcatechol
M00568	1	1	0	1	1	Catechol ortho-cleavage, catechol => 3-oxoadipate
M00655	0	0	1	0	0	AdeS-AdeR two-component regulatory system
M00762	1	1	0	1	1	Copper-processing system
M00545	1	1	0	1	1	Trans-cinnamate degradation, trans-cinnamate => acetyl-CoA
M00569	0	0	0	0	0
M00766	0	0	0	1	0	Streptomycin resistance, deactivating enzyme StrAB
M00134	0	0	0	0	0
M00498	0	0	0	0	0
M00107	0	0	0	0	0
M00452	0	0	0	0	0
M00471	0	0	0	0	0
M00647	1	1	0	1	1	Multidrug resistance, efflux pump AcrAB-TolC/SmeDEF
M00701	0	0	0	0	0
M00027	0	0	0	1	0	GABA (gamma-Aminobutyrate) shunt
M00110	0	0	0	0	0
M00120	1	1	0	1	1	Coenzyme A biosynthesis, pantothenate => CoA
M00622	1	1	0	1	1	Nicotinate degradation, nicotinate => fumarate
M00623	0	0	0	0	0
M00114	0	0	0	0	0
M00013	0	0	0	0	0
M00019	1	1	0	1	1	Valine/isoleucine biosynthesis, pyruvate => valine / 2-oxobutanoate => isoleucine
M00077	0	0	0	0	0
M00079	0	0	0	0	0
M00136	0	0	0	0	0
M00529	0	0	0	0	0
M00507	0	0	0	0	0
M00029	0	0	0	0	0
M00044	0	0	0	0	0
M00119	0	0	0	0	0
M00126	0	0	1	0	0	Tetrahydrofolate biosynthesis, GTP => THF
M00127	0	0	0	0	0
M00546	0	0	0	0	0
M00570	1	1	0	1	1	Isoleucine biosynthesis, threonine => 2-oxobutanoate => isoleucine
M00631	0	0	0	0	0
M00036	0	0	0	0	0
M00849	0	0	0	0	0
M00668	0	0	0	1	0	Tetracycline resistance, TetA transporter
M00555	1	1	0	0	0
M00474	0	0	0	0	0
M00021	0	0	0	1	0	Cysteine biosynthesis, serine => cysteine
M00524	0	0	0	0	0
M00482	0	0	0	0	0
M00549	0	0	0	0	0
M00023	1	1	1	0	1
M00052	1	1	1	0	1
M00135	0	0	0	1	0	GABA biosynthesis, eukaryotes, putrescine => GABA
M00053	0	0	0	0	0
M00533	0	0	0	0	0
M00035	0	0	0	0	0
M00835	0	0	0	0	0
M00096	0	0	0	0	0
M00001	0	0	0	0	0
M00360	1	1	1	0	1	Aminoacyl-tRNA biosynthesis, prokaryotes
M00359	0	0	0	0	0
M00002	1	1	1	1	1
M00003	0	0	0	0	0
M00004	0	0	0	0	0
M00005	1	1	1	1	1
M00006	0	0	0	0	0
M00007	1	1	1	1	1
M00008	0	0	0	0	0
M00009	1	1	1	1	1
M00010	1	1	1	1	1
M00011	1	1	1	1	1
M00012	1	1	1	1	1
M00014	0	0	0	0	0
M00015	1	1	1	1	1
M00016	1	1	1	1	1
M00017	0	0	0	0	0
M00018	1	1	1	1	1
M00020	1	1	1	1	1
M00022	1	1	1	1	1
M00024	1	1	1	1	1
M00025	1	1	1	1	1
M00026	0	0	0	0	0
M00028	1	1	1	1	1
M00030	0	0	0	0	0
M00031	0	0	0	0	0
M00032	0	0	0	0	0
M00033	1	1	1	1	1
M00034	0	0	0	0	0
M00037	0	0	0	0	0
M00038	0	0	0	0	0
M00039	0	0	0	0	0
M00040	0	0	0	0	0
M00042	0	0	0	0	0
M00043	0	0	0	0	0
M00045	0	0	0	0	0
M00046	0	0	0	0	0
M00047	0	0	0	0	0
M00048	1	1	1	1	1
M00049	1	1	1	1	1
M00050	1	1	1	1	1
M00051	0	0	0	0	0
M00055	0	0	0	0	0
M00056	0	0	0	0	0
M00057	0	0	0	0	0
M00058	0	0	0	0	0
M00059	0	0	0	0	0
M00060	0	0	0	0	0
M00061	0	0	0	0	0
M00063	1	1	1	1	1
M00064	0	0	0	0	0
M00065	0	0	0	0	0
M00066	0	0	0	0	0
M00067	0	0	0	0	0
M00068	0	0	0	0	0
M00069	0	0	0	0	0
M00070	0	0	0	0	0
M00071	0	0	0	0	0
M00072	0	0	0	0	0
M00073	0	0	0	0	0
M00074	0	0	0	0	0
M00075	0	0	0	0	0
M00076	0	0	0	0	0
M00078	0	0	0	0	0
M00080	0	0	0	0	0
M00081	0	0	0	0	0
M00082	1	1	1	1	1
M00083	1	1	1	1	1
M00085	0	0	0	0	0
M00086	1	1	1	1	1
M00087	1	1	1	1	1
M00088	0	0	0	0	0
M00089	0	0	0	0	0
M00090	0	0	0	0	0
M00091	0	0	0	0	0
M00092	0	0	0	0	0
M00093	1	1	1	1	1
M00094	0	0	0	0	0
M00095	0	0	0	0	0
M00097	0	0	0	0	0
M00098	0	0	0	0	0
M00099	0	0	0	0	0
M00100	0	0	0	0	0
M00101	0	0	0	0	0
M00102	0	0	0	0	0
M00103	0	0	0	0	0
M00104	0	0	0	0	0
M00106	0	0	0	0	0
M00108	0	0	0	0	0
M00109	0	0	0	0	0
M00112	0	0	0	0	0
M00113	0	0	0	0	0
M00115	1	1	1	1	1
M00116	0	0	0	0	0
M00117	0	0	0	0	0
M00118	1	1	1	1	1
M00121	0	0	0	0	0
M00122	0	0	0	0	0
M00123	1	1	1	1	1
M00124	0	0	0	0	0
M00125	0	0	0	0	0
M00128	0	0	0	0	0
M00129	0	0	0	0	0
M00130	0	0	0	0	0
M00131	0	0	0	0	0
M00132	0	0	0	0	0
M00133	0	0	0	0	0
M00137	0	0	0	0	0
M00138	0	0	0	0	0
M00140	0	0	0	0	0
M00141	0	0	0	0	0
M00142	0	0	0	0	0
M00143	0	0	0	0	0
M00144	1	1	1	1	1
M00145	0	0	0	0	0
M00146	0	0	0	0	0
M00147	0	0	0	0	0
M00148	0	0	0	0	0
M00149	1	1	1	1	1
M00150	0	0	0	0	0
M00151	1	1	1	1	1
M00152	0	0	0	0	0
M00153	0	0	0	0	0
M00154	0	0	0	0	0
M00155	1	1	1	1	1
M00156	1	1	1	1	1
M00157	1	1	1	1	1
M00158	0	0	0	0	0
M00159	0	0	0	0	0
M00160	0	0	0	0	0
M00161	0	0	0	0	0
M00162	0	0	0	0	0
M00163	0	0	0	0	0
M00165	0	0	0	0	0
M00166	0	0	0	0	0
M00167	0	0	0	0	0
M00168	1	1	1	1	1
M00169	0	0	0	0	0
M00170	0	0	0	0	0
M00171	0	0	0	0	0
M00172	0	0	0	0	0
M00173	0	0	0	0	0
M00174	0	0	0	0	0
M00175	0	0	0	0	0
M00176	0	0	0	0	0
M00177	0	0	0	0	0
M00178	1	1	1	1	1
M00179	0	0	0	0	0
M00180	0	0	0	0	0
M00181	0	0	0	0	0
M00182	0	0	0	0	0
M00183	1	1	1	1	1
M00184	0	0	0	0	0
M00185	1	1	1	1	1
M00186	0	0	0	0	0
M00188	1	1	1	1	1
M00189	1	1	1	1	1
M00190	1	1	1	1	1
M00191	0	0	0	0	0
M00192	0	0	0	0	0
M00193	0	0	0	0	0
M00194	0	0	0	0	0
M00196	0	0	0	0	0
M00197	0	0	0	0	0
M00198	1	1	1	1	1
M00199	0	0	0	0	0
M00200	0	0	0	0	0
M00201	0	0	0	0	0
M00202	0	0	0	0	0
M00203	0	0	0	0	0
M00204	0	0	0	0	0
M00205	0	0	0	0	0
M00206	0	0	0	0	0
M00207	0	0	0	0	0
M00208	1	1	1	1	1
M00209	0	0	0	0	0
M00210	0	0	0	0	0
M00211	0	0	0	0	0
M00212	0	0	0	0	0
M00213	0	0	0	0	0
M00214	0	0	0	0	0
M00215	0	0	0	0	0
M00216	0	0	0	0	0
M00217	0	0	0	0	0
M00218	0	0	0	0	0
M00219	0	0	0	0	0
M00220	0	0	0	0	0
M00221	1	1	1	1	1
M00222	1	1	1	1	1
M00224	0	0	0	0	0
M00225	1	1	1	1	1
M00226	0	0	0	0	0
M00227	1	1	1	1	1
M00228	0	0	0	0	0
M00229	0	0	0	0	0
M00230	0	0	0	0	0
M00231	0	0	0	0	0
M00232	1	1	1	1	1
M00233	0	0	0	0	0
M00234	0	0	0	0	0
M00235	0	0	0	0	0
M00236	1	1	1	1	1
M00237	1	1	1	1	1
M00238	1	1	1	1	1
M00239	1	1	1	1	1
M00240	1	1	1	1	1
M00241	0	0	0	0	0
M00242	0	0	0	0	0
M00243	0	0	0	0	0
M00244	1	1	1	1	1
M00245	0	0	0	0	0
M00246	0	0	0	0	0
M00247	1	1	1	1	1
M00250	0	0	0	0	0
M00251	0	0	0	0	0
M00252	0	0	0	0	0
M00253	0	0	0	0	0
M00254	1	1	1	1	1
M00255	1	1	1	1	1
M00256	1	1	1	1	1
M00257	0	0	0	0	0
M00258	1	1	1	1	1
M00260	1	1	1	1	1
M00261	0	0	0	0	0
M00262	0	0	0	0	0
M00263	0	0	0	0	0
M00264	0	0	0	0	0
M00265	0	0	0	0	0
M00266	0	0	0	0	0
M00267	0	0	0	0	0
M00268	0	0	0	0	0
M00269	0	0	0	0	0
M00270	0	0	0	0	0
M00271	0	0	0	0	0
M00272	0	0	0	0	0
M00273	0	0	0	0	0
M00274	0	0	0	0	0
M00275	0	0	0	0	0
M00276	0	0	0	0	0
M00277	0	0	0	0	0
M00278	0	0	0	0	0
M00279	0	0	0	0	0
M00280	0	0	0	0	0
M00281	0	0	0	0	0
M00282	0	0	0	0	0
M00283	0	0	0	0	0
M00284	0	0	0	0	0
M00285	0	0	0	0	0
M00286	0	0	0	0	0
M00287	0	0	0	0	0
M00288	0	0	0	0	0
M00289	0	0	0	0	0
M00290	0	0	0	0	0
M00291	0	0	0	0	0
M00292	0	0	0	0	0
M00293	0	0	0	0	0
M00294	0	0	0	0	0
M00295	0	0	0	0	0
M00296	0	0	0	0	0
M00297	0	0	0	0	0
M00298	0	0	0	0	0
M00299	0	0	0	0	0
M00300	1	1	1	1	1
M00301	0	0	0	0	0
M00302	0	0	0	0	0
M00303	0	0	0	0	0
M00304	0	0	0	0	0
M00305	0	0	0	0	0
M00306	0	0	0	0	0
M00307	1	1	1	1	1
M00308	0	0	0	0	0
M00309	0	0	0	0	0
M00314	0	0	0	0	0
M00315	0	0	0	0	0
M00316	0	0	0	0	0
M00317	0	0	0	0	0
M00318	0	0	0	0	0
M00319	0	0	0	0	0
M00320	1	1	1	1	1
M00321	0	0	0	0	0
M00322	0	0	0	0	0
M00323	0	0	0	0	0
M00324	0	0	0	0	0
M00325	0	0	0	0	0
M00326	0	0	0	0	0
M00327	0	0	0	0	0
M00328	0	0	0	0	0
M00329	0	0	0	0	0
M00331	1	1	1	1	1
M00332	0	0	0	0	0
M00333	0	0	0	0	0
M00335	0	0	0	0	0
M00336	1	1	1	1	1
M00337	0	0	0	0	0
M00338	0	0	0	0	0
M00339	0	0	0	0	0
M00340	0	0	0	0	0
M00341	0	0	0	0	0
M00342	0	0	0	0	0
M00343	0	0	0	0	0
M00344	0	0	0	0	0
M00345	0	0	0	0	0
M00346	0	0	0	0	0
M00348	0	0	0	0	0
M00349	0	0	0	0	0
M00350	0	0	0	0	0
M00351	0	0	0	0	0
M00352	0	0	0	0	0
M00353	0	0	0	0	0
M00354	0	0	0	0	0
M00355	0	0	0	0	0
M00356	0	0	0	0	0
M00357	0	0	0	0	0
M00358	0	0	0	0	0
M00361	0	0	0	0	0
M00362	0	0	0	0	0
M00364	0	0	0	0	0
M00365	0	0	0	0	0
M00366	0	0	0	0	0
M00367	0	0	0	0	0
M00368	0	0	0	0	0
M00369	0	0	0	0	0
M00370	0	0	0	0	0
M00371	0	0	0	0	0
M00372	0	0	0	0	0
M00373	0	0	0	0	0
M00374	0	0	0	0	0
M00375	0	0	0	0	0
M00376	0	0	0	0	0
M00377	0	0	0	0	0
M00378	0	0	0	0	0
M00379	0	0	0	0	0
M00380	0	0	0	0	0
M00381	0	0	0	0	0
M00382	0	0	0	0	0
M00383	0	0	0	0	0
M00384	0	0	0	0	0
M00385	0	0	0	0	0
M00386	0	0	0	0	0
M00387	0	0	0	0	0
M00388	0	0	0	0	0
M00389	0	0	0	0	0
M00390	0	0	0	0	0
M00391	0	0	0	0	0
M00392	0	0	0	0	0
M00393	0	0	0	0	0
M00394	0	0	0	0	0
M00395	0	0	0	0	0
M00396	0	0	0	0	0
M00397	0	0	0	0	0
M00398	0	0	0	0	0
M00399	0	0	0	0	0
M00400	0	0	0	0	0
M00401	0	0	0	0	0
M00402	0	0	0	0	0
M00403	0	0	0	0	0
M00404	0	0	0	0	0
M00405	0	0	0	0	0
M00406	0	0	0	0	0
M00407	0	0	0	0	0
M00408	0	0	0	0	0
M00409	0	0	0	0	0
M00410	0	0	0	0	0
M00411	0	0	0	0	0
M00412	0	0	0	0	0
M00413	0	0	0	0	0
M00414	0	0	0	0	0
M00415	0	0	0	0	0
M00416	0	0	0	0	0
M00417	0	0	0	0	0
M00418	0	0	0	0	0
M00419	0	0	0	0	0
M00422	0	0	0	0	0
M00423	0	0	0	0	0
M00424	0	0	0	0	0
M00425	0	0	0	0	0
M00426	0	0	0	0	0
M00427	0	0	0	0	0
M00428	0	0	0	0	0
M00429	0	0	0	0	0
M00430	0	0	0	0	0
M00432	1	1	1	1	1
M00433	0	0	0	0	0
M00434	1	1	1	1	1
M00435	0	0	0	0	0
M00436	0	0	0	0	0
M00437	0	0	0	0	0
M00438	0	0	0	0	0
M00439	0	0	0	0	0
M00440	0	0	0	0	0
M00442	0	0	0	0	0
M00443	0	0	0	0	0
M00444	0	0	0	0	0
M00445	1	1	1	1	1
M00446	0	0	0	0	0
M00447	0	0	0	0	0
M00448	0	0	0	0	0
M00449	0	0	0	0	0
M00450	0	0	0	0	0
M00451	0	0	0	0	0
M00454	1	1	1	1	1
M00455	0	0	0	0	0
M00456	0	0	0	0	0
M00457	1	1	1	1	1
M00458	0	0	0	0	0
M00459	0	0	0	0	0
M00460	0	0	0	0	0
M00461	0	0	0	0	0
M00462	0	0	0	0	0
M00463	0	0	0	0	0
M00464	0	0	0	0	0
M00465	0	0	0	0	0
M00466	0	0	0	0	0
M00467	0	0	0	0	0
M00468	0	0	0	0	0
M00469	0	0	0	0	0
M00470	0	0	0	0	0
M00472	0	0	0	0	0
M00473	0	0	0	0	0
M00475	0	0	0	0	0
M00476	0	0	0	0	0
M00477	0	0	0	0	0
M00478	0	0	0	0	0
M00479	0	0	0	0	0
M00480	0	0	0	0	0
M00481	0	0	0	0	0
M00483	0	0	0	0	0
M00484	0	0	0	0	0
M00485	0	0	0	0	0
M00486	0	0	0	0	0
M00487	0	0	0	0	0
M00488	0	0	0	0	0
M00489	0	0	0	0	0
M00490	0	0	0	0	0
M00491	0	0	0	0	0
M00492	0	0	0	0	0
M00493	0	0	0	0	0
M00494	0	0	0	0	0
M00495	0	0	0	0	0
M00496	0	0	0	0	0
M00497	0	0	0	0	0
M00499	0	0	0	0	0
M00500	0	0	0	0	0
M00501	0	0	0	0	0
M00502	0	0	0	0	0
M00503	0	0	0	0	0
M00505	0	0	0	0	0
M00506	0	0	0	0	0
M00508	0	0	0	0	0
M00509	0	0	0	0	0
M00510	0	0	0	0	0
M00511	0	0	0	0	0
M00512	0	0	0	0	0
M00513	0	0	0	0	0
M00514	0	0	0	0	0
M00515	0	0	0	0	0
M00516	0	0	0	0	0
M00517	0	0	0	0	0
M00518	0	0	0	0	0
M00519	0	0	0	0	0
M00520	0	0	0	0	0
M00521	0	0	0	0	0
M00522	0	0	0	0	0
M00523	0	0	0	0	0
M00525	0	0	0	0	0
M00526	1	1	1	1	1
M00527	0	0	0	0	0
M00528	0	0	0	0	0
M00530	0	0	0	0	0
M00531	0	0	0	0	0
M00532	0	0	0	0	0
M00534	0	0	0	0	0
M00535	0	0	0	0	0
M00537	0	0	0	0	0
M00538	0	0	0	0	0
M00539	0	0	0	0	0
M00540	0	0	0	0	0
M00541	0	0	0	0	0
M00543	0	0	0	0	0
M00544	0	0	0	0	0
M00547	0	0	0	0	0
M00550	0	0	0	0	0
M00552	0	0	0	0	0
M00554	0	0	0	0	0
M00563	0	0	0	0	0
M00565	0	0	0	0	0
M00566	0	0	0	0	0
M00567	0	0	0	0	0
M00571	0	0	0	0	0
M00572	0	0	0	0	0
M00573	1	1	1	1	1
M00576	0	0	0	0	0
M00577	0	0	0	0	0
M00579	1	1	1	1	1
M00580	0	0	0	0	0
M00581	0	0	0	0	0
M00582	0	0	0	0	0
M00583	0	0	0	0	0
M00584	0	0	0	0	0
M00585	0	0	0	0	0
M00586	0	0	0	0	0
M00587	0	0	0	0	0
M00589	0	0	0	0	0
M00590	0	0	0	0	0
M00591	0	0	0	0	0
M00592	0	0	0	0	0
M00593	0	0	0	0	0
M00595	0	0	0	0	0
M00596	0	0	0	0	0
M00597	0	0	0	0	0
M00598	0	0	0	0	0
M00599	0	0	0	0	0
M00600	0	0	0	0	0
M00601	0	0	0	0	0
M00602	0	0	0	0	0
M00603	0	0	0	0	0
M00604	0	0	0	0	0
M00605	0	0	0	0	0
M00606	0	0	0	0	0
M00607	0	0	0	0	0
M00608	0	0	0	0	0
M00609	0	0	0	0	0
M00610	0	0	0	0	0
M00619	0	0	0	0	0
M00620	0	0	0	0	0
M00624	0	0	0	0	0
M00628	0	0	0	0	0
M00630	0	0	0	0	0
M00632	0	0	0	0	0
M00633	0	0	0	0	0
M00634	0	0	0	0	0
M00635	0	0	0	0	0
M00636	0	0	0	0	0
M00637	0	0	0	0	0
M00638	0	0	0	0	0
M00644	0	0	0	0	0
M00645	0	0	0	0	0
M00646	0	0	0	0	0
M00648	0	0	0	0	0
M00653	0	0	0	0	0
M00654	0	0	0	0	0
M00656	0	0	0	0	0
M00657	0	0	0	0	0
M00658	0	0	0	0	0
M00661	0	0	0	0	0
M00662	0	0	0	0	0
M00663	0	0	0	0	0
M00667	0	0	0	0	0
M00669	1	1	1	1	1
M00670	0	0	0	0	0
M00672	0	0	0	0	0
M00673	0	0	0	0	0
M00674	0	0	0	0	0
M00675	0	0	0	0	0
M00676	0	0	0	0	0
M00677	0	0	0	0	0
M00678	0	0	0	0	0
M00679	0	0	0	0	0
M00680	0	0	0	0	0
M00681	0	0	0	0	0
M00682	0	0	0	0	0
M00683	0	0	0	0	0
M00684	0	0	0	0	0
M00685	0	0	0	0	0
M00686	0	0	0	0	0
M00687	0	0	0	0	0
M00688	0	0	0	0	0
M00689	0	0	0	0	0
M00690	0	0	0	0	0
M00691	0	0	0	0	0
M00692	0	0	0	0	0
M00693	0	0	0	0	0
M00694	0	0	0	0	0
M00695	0	0	0	0	0
M00699	0	0	0	0	0
M00706	0	0	0	0	0
M00707	0	0	0	0	0
M00708	0	0	0	0	0
M00709	0	0	0	0	0
M00710	0	0	0	0	0
M00711	0	0	0	0	0
M00712	0	0	0	0	0
M00713	0	0	0	0	0
M00715	0	0	0	0	0
M00716	0	0	0	0	0
M00717	0	0	0	0	0
M00719	0	0	0	0	0
M00720	0	0	0	0	0
M00721	0	0	0	0	0
M00722	0	0	0	0	0
M00723	0	0	0	0	0
M00724	0	0	0	0	0
M00727	0	0	0	0	0
M00728	0	0	0	0	0
M00729	0	0	0	0	0
M00731	0	0	0	0	0
M00732	0	0	0	0	0
M00733	0	0	0	0	0
M00734	0	0	0	0	0
M00736	0	0	0	0	0
M00737	0	0	0	0	0
M00738	0	0	0	0	0
M00739	0	0	0	0	0
M00740	0	0	0	0	0
M00741	0	0	0	0	0
M00742	1	1	1	1	1
M00743	1	1	1	1	1
M00747	0	0	0	0	0
M00754	0	0	0	0	0
M00760	0	0	0	0	0
M00761	0	0	0	0	0
M00763	0	0	0	0	0
M00764	0	0	0	0	0
M00765	0	0	0	0	0
M00767	0	0	0	0	0
M00768	0	0	0	0	0
M00770	0	0	0	0	0
M00771	0	0	0	0	0
M00772	0	0	0	0	0
M00773	0	0	0	0	0
M00774	0	0	0	0	0
M00775	0	0	0	0	0
M00776	0	0	0	0	0
M00777	0	0	0	0	0
M00778	0	0	0	0	0
M00779	0	0	0	0	0
M00780	0	0	0	0	0
M00781	0	0	0	0	0
M00782	0	0	0	0	0
M00783	0	0	0	0	0
M00784	0	0	0	0	0
M00785	0	0	0	0	0
M00786	0	0	0	0	0
M00787	0	0	0	0	0
M00788	0	0	0	0	0
M00789	0	0	0	0	0
M00790	0	0	0	0	0
M00791	0	0	0	0	0
M00792	0	0	0	0	0
M00793	1	1	1	1	1
M00794	0	0	0	0	0
M00795	0	0	0	0	0
M00796	0	0	0	0	0
M00797	0	0	0	0	0
M00798	0	0	0	0	0
M00799	0	0	0	0	0
M00800	0	0	0	0	0
M00801	0	0	0	0	0
M00802	0	0	0	0	0
M00803	0	0	0	0	0
M00804	0	0	0	0	0
M00805	0	0	0	0	0
M00806	0	0	0	0	0
M00807	0	0	0	0	0
M00808	0	0	0	0	0
M00809	0	0	0	0	0
M00810	0	0	0	0	0
M00811	0	0	0	0	0
M00812	0	0	0	0	0
M00813	0	0	0	0	0
M00814	0	0	0	0	0
M00815	0	0	0	0	0
M00816	0	0	0	0	0
M00817	0	0	0	0	0
M00818	0	0	0	0	0
M00819	0	0	0	0	0
M00820	0	0	0	0	0
M00821	0	0	0	0	0
M00822	0	0	0	0	0
M00823	0	0	0	0	0
M00824	0	0	0	0	0
M00825	0	0	0	0	0
M00826	0	0	0	0	0
M00827	0	0	0	0	0
M00828	0	0	0	0	0
M00829	0	0	0	0	0
M00830	0	0	0	0	0
M00831	0	0	0	0	0
M00832	0	0	0	0	0
M00833	0	0	0	0	0
M00834	0	0	0	0	0
M00836	0	0	0	0	0
M00837	0	0	0	0	0
M00838	0	0	0	0	0
M00839	0	0	0	0	0
M00840	0	0	0	0	0
M00841	0	0	0	0	0
M00842	0	0	0	0	0
M00843	0	0	0	0	0
M00844	1	1	1	1	1
M00845	0	0	0	0	0
M00846	1	1	1	1	1
M00847	0	0	0	0	0
M00848	0	0	0	0	0
M00850	0	0	0	0	0
M00851	0	0	0	0	0
M00852	0	0	0	0	0
M00853	0	0	0	0	0
M00854	0	0	0	0	0
M00855	0	0	0	0	0
M00856	0	0	0	0	0
M00857	0	0	0	0	0
M00858	0	0	0	0	0
M00859	0	0	0	0	0
M00860	0	0	0	0	0
